# Supplementary material for: Associating life stages and sexes of Nearctic Polycentropus Curtis, 1835 (Trichoptera: Polycentropodidae) using mitochondrial DNA barcoding
Source: Ecol Evol. 2022 Mar 24;12(3):e8741. doi: 10.1002/ece3.8741 (PMC8948071; doi:10.1002/ece3.8741)
Supplement: Supplementary file 1 — Supplementary Material [file ECE3-12-e8741-s003.xlsx]

## Sheet: Pooled Pairwise P-Distances
Specimen 1	Species 1	Specimen 2	Species 2	Distance
ORFIN174-20	Polycentropus aileenae	ORFIN345-21	Polycentropus alabamensis	0.0509272
ORFIN174-20	Polycentropus aileenae	ORFIN344-21	Polycentropus alabamensis	0.0514231
ORFIN174-20	Polycentropus aileenae	ORFIN319-21	Polycentropus alabamensis	0.0515482
ORFIN134-20	Polycentropus aileenae	ORFIN303-21	Polycentropus alabamensis	0.0524983
ORFIN174-20	Polycentropus aileenae	ORFIN303-21	Polycentropus alabamensis	0.0526872
ORFIN174-20	Polycentropus aileenae	ORFIN317-21	Polycentropus alabamensis	0.0526872
ORFIN174-20	Polycentropus aileenae	ORFIN318-21	Polycentropus alabamensis	0.0526872
ORFIN156-20	Polycentropus aileenae	ORFIN319-21	Polycentropus alabamensis	0.0550631
ORFIN156-20	Polycentropus aileenae	ORFIN303-21	Polycentropus alabamensis	0.0560656
ORFIN156-20	Polycentropus aileenae	ORFIN317-21	Polycentropus alabamensis	0.0560656
ORFIN156-20	Polycentropus aileenae	ORFIN318-21	Polycentropus alabamensis	0.0560656
ORFIN130-20	Polycentropus aileenae	NECAD234-08	Polycentropus arizonensis	0.133077
ORFIN081-20	Polycentropus aileenae	NECAD234-08	Polycentropus arizonensis	0.133485
ORFIN020-20	Polycentropus aileenae	NECAD234-08	Polycentropus arizonensis	0.139776
ORFIN067-20	Polycentropus aileenae	NECAD234-08	Polycentropus arizonensis	0.139776
ORFIN080-20	Polycentropus aileenae	NECAD234-08	Polycentropus arizonensis	0.139776
ORFIN088-20	Polycentropus aileenae	NECAD234-08	Polycentropus arizonensis	0.139776
ORFIN069-20	Polycentropus aileenae	NECAD234-08	Polycentropus arizonensis	0.139842
ORFIN155-20	Polycentropus aileenae	NECAD234-08	Polycentropus arizonensis	0.141703
ORFIN172-20	Polycentropus aileenae	NECAD234-08	Polycentropus arizonensis	0.141703
ORFIN081-20	Polycentropus aileenae	NECAD231-08	Polycentropus arizonensis	0.142621
ORFIN081-20	Polycentropus aileenae	NECAD232-08	Polycentropus arizonensis	0.142621
ORFIN081-20	Polycentropus aileenae	NECAD233-08	Polycentropus arizonensis	0.142621
ORFIN130-20	Polycentropus aileenae	NECAD231-08	Polycentropus arizonensis	0.143104
ORFIN130-20	Polycentropus aileenae	NECAD232-08	Polycentropus arizonensis	0.143104
ORFIN130-20	Polycentropus aileenae	NECAD233-08	Polycentropus arizonensis	0.143104
ORFIN020-20	Polycentropus aileenae	NECAD231-08	Polycentropus arizonensis	0.148588
ORFIN020-20	Polycentropus aileenae	NECAD232-08	Polycentropus arizonensis	0.148588
ORFIN020-20	Polycentropus aileenae	NECAD233-08	Polycentropus arizonensis	0.148588
ORFIN067-20	Polycentropus aileenae	NECAD231-08	Polycentropus arizonensis	0.150511
ORFIN080-20	Polycentropus aileenae	NECAD231-08	Polycentropus arizonensis	0.150511
ORFIN088-20	Polycentropus aileenae	NECAD231-08	Polycentropus arizonensis	0.150511
ORFIN155-20	Polycentropus aileenae	NECAD231-08	Polycentropus arizonensis	0.150511
ORFIN172-20	Polycentropus aileenae	NECAD231-08	Polycentropus arizonensis	0.150511
ORFIN067-20	Polycentropus aileenae	NECAD232-08	Polycentropus arizonensis	0.150511
ORFIN080-20	Polycentropus aileenae	NECAD232-08	Polycentropus arizonensis	0.150511
ORFIN088-20	Polycentropus aileenae	NECAD232-08	Polycentropus arizonensis	0.150511
ORFIN155-20	Polycentropus aileenae	NECAD232-08	Polycentropus arizonensis	0.150511
ORFIN172-20	Polycentropus aileenae	NECAD232-08	Polycentropus arizonensis	0.150511
ORFIN067-20	Polycentropus aileenae	NECAD233-08	Polycentropus arizonensis	0.150511
ORFIN080-20	Polycentropus aileenae	NECAD233-08	Polycentropus arizonensis	0.150511
ORFIN088-20	Polycentropus aileenae	NECAD233-08	Polycentropus arizonensis	0.150511
ORFIN155-20	Polycentropus aileenae	NECAD233-08	Polycentropus arizonensis	0.150511
ORFIN172-20	Polycentropus aileenae	NECAD233-08	Polycentropus arizonensis	0.150511
ORFIN069-20	Polycentropus aileenae	NECAD231-08	Polycentropus arizonensis	0.150849
ORFIN069-20	Polycentropus aileenae	NECAD232-08	Polycentropus arizonensis	0.150849
ORFIN069-20	Polycentropus aileenae	NECAD233-08	Polycentropus arizonensis	0.150849
ORFIN111-20	Polycentropus aileenae	NECAD234-08	Polycentropus arizonensis	0.166313
ORFIN113-20	Polycentropus aileenae	NECAD234-08	Polycentropus arizonensis	0.168454
ORFIN111-20	Polycentropus aileenae	NECAD231-08	Polycentropus arizonensis	0.178068
ORFIN111-20	Polycentropus aileenae	NECAD232-08	Polycentropus arizonensis	0.178068
ORFIN111-20	Polycentropus aileenae	NECAD233-08	Polycentropus arizonensis	0.178068
ORFIN113-20	Polycentropus aileenae	NECAD231-08	Polycentropus arizonensis	0.180219
ORFIN113-20	Polycentropus aileenae	NECAD232-08	Polycentropus arizonensis	0.180219
ORFIN113-20	Polycentropus aileenae	NECAD233-08	Polycentropus arizonensis	0.180219
ORFIN134-20	Polycentropus aileenae	TRHGO613-10	Polycentropus aztecus	0.138471
ORFIN134-20	Polycentropus aileenae	TRHGO360-10	Polycentropus aztecus	0.138548
ORFIN134-20	Polycentropus aileenae	TRHGO406-10	Polycentropus aztecus	0.138548
ORFIN134-20	Polycentropus aileenae	TRHGO407-10	Polycentropus aztecus	0.138548
ORFIN134-20	Polycentropus aileenae	TRHGO408-10	Polycentropus aztecus	0.138548
ORFIN134-20	Polycentropus aileenae	TRHGO432-10	Polycentropus aztecus	0.138548
ORFIN134-20	Polycentropus aileenae	TRHGO433-10	Polycentropus aztecus	0.138548
ORFIN134-20	Polycentropus aileenae	TRHGO435-10	Polycentropus aztecus	0.138548
ORFIN134-20	Polycentropus aileenae	TRHGO436-10	Polycentropus aztecus	0.138548
ORFIN134-20	Polycentropus aileenae	TRHGO437-10	Polycentropus aztecus	0.138548
ORFIN134-20	Polycentropus aileenae	TRHGO438-10	Polycentropus aztecus	0.138548
ORFIN134-20	Polycentropus aileenae	TRHGO663-10	Polycentropus aztecus	0.138548
ORFIN134-20	Polycentropus aileenae	TRHGO664-10	Polycentropus aztecus	0.138548
ORFIN134-20	Polycentropus aileenae	TRHGO665-10	Polycentropus aztecus	0.138548
ORFIN082-20	Polycentropus aileenae	TRHGO613-10	Polycentropus aztecus	0.142292
ORFIN082-20	Polycentropus aileenae	TRHGO360-10	Polycentropus aztecus	0.142372
ORFIN082-20	Polycentropus aileenae	TRHGO406-10	Polycentropus aztecus	0.142372
ORFIN082-20	Polycentropus aileenae	TRHGO407-10	Polycentropus aztecus	0.142372
ORFIN082-20	Polycentropus aileenae	TRHGO408-10	Polycentropus aztecus	0.142372
ORFIN082-20	Polycentropus aileenae	TRHGO432-10	Polycentropus aztecus	0.142372
ORFIN082-20	Polycentropus aileenae	TRHGO433-10	Polycentropus aztecus	0.142372
ORFIN082-20	Polycentropus aileenae	TRHGO435-10	Polycentropus aztecus	0.142372
ORFIN082-20	Polycentropus aileenae	TRHGO436-10	Polycentropus aztecus	0.142372
ORFIN082-20	Polycentropus aileenae	TRHGO437-10	Polycentropus aztecus	0.142372
ORFIN082-20	Polycentropus aileenae	TRHGO438-10	Polycentropus aztecus	0.142372
ORFIN082-20	Polycentropus aileenae	TRHGO663-10	Polycentropus aztecus	0.142372
ORFIN082-20	Polycentropus aileenae	TRHGO664-10	Polycentropus aztecus	0.142372
ORFIN082-20	Polycentropus aileenae	TRHGO665-10	Polycentropus aztecus	0.142372
ORFIN172-20	Polycentropus aileenae	TRHGO360-10	Polycentropus aztecus	0.142622
ORFIN172-20	Polycentropus aileenae	TRHGO406-10	Polycentropus aztecus	0.142622
ORFIN172-20	Polycentropus aileenae	TRHGO407-10	Polycentropus aztecus	0.142622
ORFIN172-20	Polycentropus aileenae	TRHGO408-10	Polycentropus aztecus	0.142622
ORFIN172-20	Polycentropus aileenae	TRHGO432-10	Polycentropus aztecus	0.142622
ORFIN172-20	Polycentropus aileenae	TRHGO433-10	Polycentropus aztecus	0.142622
ORFIN172-20	Polycentropus aileenae	TRHGO435-10	Polycentropus aztecus	0.142622
ORFIN172-20	Polycentropus aileenae	TRHGO436-10	Polycentropus aztecus	0.142622
ORFIN172-20	Polycentropus aileenae	TRHGO437-10	Polycentropus aztecus	0.142622
ORFIN172-20	Polycentropus aileenae	TRHGO438-10	Polycentropus aztecus	0.142622
ORFIN172-20	Polycentropus aileenae	TRHGO663-10	Polycentropus aztecus	0.142622
ORFIN172-20	Polycentropus aileenae	TRHGO664-10	Polycentropus aztecus	0.142622
ORFIN172-20	Polycentropus aileenae	TRHGO665-10	Polycentropus aztecus	0.142622
ORFIN155-20	Polycentropus aileenae	TRHGO613-10	Polycentropus aztecus	0.144441
ORFIN155-20	Polycentropus aileenae	TRHGO360-10	Polycentropus aztecus	0.14452
ORFIN155-20	Polycentropus aileenae	TRHGO406-10	Polycentropus aztecus	0.14452
ORFIN155-20	Polycentropus aileenae	TRHGO407-10	Polycentropus aztecus	0.14452
ORFIN155-20	Polycentropus aileenae	TRHGO408-10	Polycentropus aztecus	0.14452
ORFIN155-20	Polycentropus aileenae	TRHGO432-10	Polycentropus aztecus	0.14452
ORFIN155-20	Polycentropus aileenae	TRHGO433-10	Polycentropus aztecus	0.14452
ORFIN155-20	Polycentropus aileenae	TRHGO435-10	Polycentropus aztecus	0.14452
ORFIN155-20	Polycentropus aileenae	TRHGO436-10	Polycentropus aztecus	0.14452
ORFIN155-20	Polycentropus aileenae	TRHGO437-10	Polycentropus aztecus	0.14452
ORFIN155-20	Polycentropus aileenae	TRHGO438-10	Polycentropus aztecus	0.14452
ORFIN155-20	Polycentropus aileenae	TRHGO663-10	Polycentropus aztecus	0.14452
ORFIN155-20	Polycentropus aileenae	TRHGO664-10	Polycentropus aztecus	0.14452
ORFIN155-20	Polycentropus aileenae	TRHGO665-10	Polycentropus aztecus	0.14452
ORFIN020-20	Polycentropus aileenae	TRHGO613-10	Polycentropus aztecus	0.146342
ORFIN067-20	Polycentropus aileenae	TRHGO613-10	Polycentropus aztecus	0.146342
ORFIN081-20	Polycentropus aileenae	TRHGO613-10	Polycentropus aztecus	0.146342
ORFIN088-20	Polycentropus aileenae	TRHGO613-10	Polycentropus aztecus	0.146342
ORFIN172-20	Polycentropus aileenae	TRHGO613-10	Polycentropus aztecus	0.146342
ORFIN020-20	Polycentropus aileenae	TRHGO360-10	Polycentropus aztecus	0.146425
ORFIN067-20	Polycentropus aileenae	TRHGO360-10	Polycentropus aztecus	0.146425
ORFIN080-20	Polycentropus aileenae	TRHGO360-10	Polycentropus aztecus	0.146425
ORFIN088-20	Polycentropus aileenae	TRHGO360-10	Polycentropus aztecus	0.146425
ORFIN020-20	Polycentropus aileenae	TRHGO406-10	Polycentropus aztecus	0.146425
ORFIN067-20	Polycentropus aileenae	TRHGO406-10	Polycentropus aztecus	0.146425
ORFIN080-20	Polycentropus aileenae	TRHGO406-10	Polycentropus aztecus	0.146425
ORFIN088-20	Polycentropus aileenae	TRHGO406-10	Polycentropus aztecus	0.146425
ORFIN020-20	Polycentropus aileenae	TRHGO407-10	Polycentropus aztecus	0.146425
ORFIN067-20	Polycentropus aileenae	TRHGO407-10	Polycentropus aztecus	0.146425
ORFIN080-20	Polycentropus aileenae	TRHGO407-10	Polycentropus aztecus	0.146425
ORFIN088-20	Polycentropus aileenae	TRHGO407-10	Polycentropus aztecus	0.146425
ORFIN020-20	Polycentropus aileenae	TRHGO408-10	Polycentropus aztecus	0.146425
ORFIN067-20	Polycentropus aileenae	TRHGO408-10	Polycentropus aztecus	0.146425
ORFIN080-20	Polycentropus aileenae	TRHGO408-10	Polycentropus aztecus	0.146425
ORFIN088-20	Polycentropus aileenae	TRHGO408-10	Polycentropus aztecus	0.146425
ORFIN020-20	Polycentropus aileenae	TRHGO432-10	Polycentropus aztecus	0.146425
ORFIN067-20	Polycentropus aileenae	TRHGO432-10	Polycentropus aztecus	0.146425
ORFIN080-20	Polycentropus aileenae	TRHGO432-10	Polycentropus aztecus	0.146425
ORFIN088-20	Polycentropus aileenae	TRHGO432-10	Polycentropus aztecus	0.146425
ORFIN020-20	Polycentropus aileenae	TRHGO433-10	Polycentropus aztecus	0.146425
ORFIN067-20	Polycentropus aileenae	TRHGO433-10	Polycentropus aztecus	0.146425
ORFIN080-20	Polycentropus aileenae	TRHGO433-10	Polycentropus aztecus	0.146425
ORFIN088-20	Polycentropus aileenae	TRHGO433-10	Polycentropus aztecus	0.146425
ORFIN020-20	Polycentropus aileenae	TRHGO435-10	Polycentropus aztecus	0.146425
ORFIN067-20	Polycentropus aileenae	TRHGO435-10	Polycentropus aztecus	0.146425
ORFIN080-20	Polycentropus aileenae	TRHGO435-10	Polycentropus aztecus	0.146425
ORFIN088-20	Polycentropus aileenae	TRHGO435-10	Polycentropus aztecus	0.146425
ORFIN020-20	Polycentropus aileenae	TRHGO436-10	Polycentropus aztecus	0.146425
ORFIN067-20	Polycentropus aileenae	TRHGO436-10	Polycentropus aztecus	0.146425
ORFIN081-20	Polycentropus aileenae	TRHGO436-10	Polycentropus aztecus	0.146425
ORFIN088-20	Polycentropus aileenae	TRHGO436-10	Polycentropus aztecus	0.146425
ORFIN020-20	Polycentropus aileenae	TRHGO437-10	Polycentropus aztecus	0.146425
ORFIN067-20	Polycentropus aileenae	TRHGO437-10	Polycentropus aztecus	0.146425
ORFIN081-20	Polycentropus aileenae	TRHGO437-10	Polycentropus aztecus	0.146425
ORFIN088-20	Polycentropus aileenae	TRHGO437-10	Polycentropus aztecus	0.146425
ORFIN020-20	Polycentropus aileenae	TRHGO438-10	Polycentropus aztecus	0.146425
ORFIN067-20	Polycentropus aileenae	TRHGO438-10	Polycentropus aztecus	0.146425
ORFIN081-20	Polycentropus aileenae	TRHGO438-10	Polycentropus aztecus	0.146425
ORFIN088-20	Polycentropus aileenae	TRHGO438-10	Polycentropus aztecus	0.146425
ORFIN020-20	Polycentropus aileenae	TRHGO663-10	Polycentropus aztecus	0.146425
ORFIN067-20	Polycentropus aileenae	TRHGO663-10	Polycentropus aztecus	0.146425
ORFIN081-20	Polycentropus aileenae	TRHGO663-10	Polycentropus aztecus	0.146425
ORFIN088-20	Polycentropus aileenae	TRHGO663-10	Polycentropus aztecus	0.146425
ORFIN020-20	Polycentropus aileenae	TRHGO664-10	Polycentropus aztecus	0.146425
ORFIN067-20	Polycentropus aileenae	TRHGO664-10	Polycentropus aztecus	0.146425
ORFIN081-20	Polycentropus aileenae	TRHGO664-10	Polycentropus aztecus	0.146425
ORFIN088-20	Polycentropus aileenae	TRHGO664-10	Polycentropus aztecus	0.146425
ORFIN020-20	Polycentropus aileenae	TRHGO665-10	Polycentropus aztecus	0.146425
ORFIN067-20	Polycentropus aileenae	TRHGO665-10	Polycentropus aztecus	0.146425
ORFIN081-20	Polycentropus aileenae	TRHGO665-10	Polycentropus aztecus	0.146425
ORFIN088-20	Polycentropus aileenae	TRHGO665-10	Polycentropus aztecus	0.146425
ORFIN070-20	Polycentropus aileenae	TRHGO360-10	Polycentropus aztecus	0.146657
ORFIN070-20	Polycentropus aileenae	TRHGO406-10	Polycentropus aztecus	0.146657
ORFIN070-20	Polycentropus aileenae	TRHGO407-10	Polycentropus aztecus	0.146657
ORFIN070-20	Polycentropus aileenae	TRHGO408-10	Polycentropus aztecus	0.146657
ORFIN070-20	Polycentropus aileenae	TRHGO432-10	Polycentropus aztecus	0.146657
ORFIN070-20	Polycentropus aileenae	TRHGO433-10	Polycentropus aztecus	0.146657
ORFIN070-20	Polycentropus aileenae	TRHGO435-10	Polycentropus aztecus	0.146657
ORFIN070-20	Polycentropus aileenae	TRHGO436-10	Polycentropus aztecus	0.146657
ORFIN070-20	Polycentropus aileenae	TRHGO437-10	Polycentropus aztecus	0.146657
ORFIN070-20	Polycentropus aileenae	TRHGO438-10	Polycentropus aztecus	0.146657
ORFIN070-20	Polycentropus aileenae	TRHGO663-10	Polycentropus aztecus	0.146657
ORFIN070-20	Polycentropus aileenae	TRHGO664-10	Polycentropus aztecus	0.146657
ORFIN070-20	Polycentropus aileenae	TRHGO665-10	Polycentropus aztecus	0.146657
ORFIN070-20	Polycentropus aileenae	TRHGO613-10	Polycentropus aztecus	0.150494
ORFIN112-20	Polycentropus aileenae	TRHGO360-10	Polycentropus aztecus	0.173362
ORFIN112-20	Polycentropus aileenae	TRHGO406-10	Polycentropus aztecus	0.173362
ORFIN112-20	Polycentropus aileenae	TRHGO407-10	Polycentropus aztecus	0.173362
ORFIN112-20	Polycentropus aileenae	TRHGO408-10	Polycentropus aztecus	0.173362
ORFIN112-20	Polycentropus aileenae	TRHGO432-10	Polycentropus aztecus	0.173362
ORFIN112-20	Polycentropus aileenae	TRHGO433-10	Polycentropus aztecus	0.173362
ORFIN112-20	Polycentropus aileenae	TRHGO435-10	Polycentropus aztecus	0.173362
ORFIN112-20	Polycentropus aileenae	TRHGO436-10	Polycentropus aztecus	0.173362
ORFIN112-20	Polycentropus aileenae	TRHGO437-10	Polycentropus aztecus	0.173362
ORFIN112-20	Polycentropus aileenae	TRHGO438-10	Polycentropus aztecus	0.173362
ORFIN112-20	Polycentropus aileenae	TRHGO663-10	Polycentropus aztecus	0.173362
ORFIN112-20	Polycentropus aileenae	TRHGO664-10	Polycentropus aztecus	0.173362
ORFIN112-20	Polycentropus aileenae	TRHGO665-10	Polycentropus aztecus	0.173362
ORFIN113-20	Polycentropus aileenae	TRHGO360-10	Polycentropus aztecus	0.175485
ORFIN113-20	Polycentropus aileenae	TRHGO406-10	Polycentropus aztecus	0.175485
ORFIN113-20	Polycentropus aileenae	TRHGO407-10	Polycentropus aztecus	0.175485
ORFIN113-20	Polycentropus aileenae	TRHGO408-10	Polycentropus aztecus	0.175485
ORFIN113-20	Polycentropus aileenae	TRHGO432-10	Polycentropus aztecus	0.175485
ORFIN113-20	Polycentropus aileenae	TRHGO433-10	Polycentropus aztecus	0.175485
ORFIN113-20	Polycentropus aileenae	TRHGO435-10	Polycentropus aztecus	0.175485
ORFIN113-20	Polycentropus aileenae	TRHGO436-10	Polycentropus aztecus	0.175485
ORFIN113-20	Polycentropus aileenae	TRHGO437-10	Polycentropus aztecus	0.175485
ORFIN113-20	Polycentropus aileenae	TRHGO438-10	Polycentropus aztecus	0.175485
ORFIN113-20	Polycentropus aileenae	TRHGO663-10	Polycentropus aztecus	0.175485
ORFIN113-20	Polycentropus aileenae	TRHGO664-10	Polycentropus aztecus	0.175485
ORFIN113-20	Polycentropus aileenae	TRHGO665-10	Polycentropus aztecus	0.175485
ORFIN112-20	Polycentropus aileenae	TRHGO613-10	Polycentropus aztecus	0.177501
ORFIN113-20	Polycentropus aileenae	TRHGO613-10	Polycentropus aztecus	0.179638
ORFIN174-20	Polycentropus aileenae	ORFIN138-20	Polycentropus blicklei	0.00158229
ORFIN069-20	Polycentropus aileenae	NECAD246-08	Polycentropus blicklei	0.00308642
ORFIN172-20	Polycentropus aileenae	NECAD246-08	Polycentropus blicklei	0.00308642
ORFIN070-20	Polycentropus aileenae	ORFIN088-20	Polycentropus blicklei	0.00308642
ORFIN174-20	Polycentropus aileenae	ORFIN088-20	Polycentropus blicklei	0.00308642
ORFIN174-20	Polycentropus aileenae	ORFIN307-21	Polycentropus blicklei	0.00311044
ORFIN070-20	Polycentropus aileenae	ORFIN138-20	Polycentropus blicklei	0.00316958
ORFIN172-20	Polycentropus aileenae	PKCAD295-07	Polycentropus blicklei	0.0045872
ORFIN069-20	Polycentropus aileenae	ORFIN138-20	Polycentropus blicklei	0.00476195
ORFIN081-20	Polycentropus aileenae	ORFIN138-20	Polycentropus blicklei	0.00476195
ORFIN088-20	Polycentropus aileenae	ORFIN138-20	Polycentropus blicklei	0.00476195
ORFIN155-20	Polycentropus aileenae	ORFIN138-20	Polycentropus blicklei	0.00476195
ORFIN067-20	Polycentropus aileenae	NECAD246-08	Polycentropus blicklei	0.00619204
ORFIN080-20	Polycentropus aileenae	NECAD246-08	Polycentropus blicklei	0.00619204
ORFIN081-20	Polycentropus aileenae	NECAD246-08	Polycentropus blicklei	0.00619204
ORFIN155-20	Polycentropus aileenae	NECAD246-08	Polycentropus blicklei	0.00619204
ORFIN069-20	Polycentropus aileenae	ORFIN088-20	Polycentropus blicklei	0.00619204
ORFIN081-20	Polycentropus aileenae	ORFIN088-20	Polycentropus blicklei	0.00619204
ORFIN082-20	Polycentropus aileenae	ORFIN088-20	Polycentropus blicklei	0.00619204
ORFIN155-20	Polycentropus aileenae	ORFIN088-20	Polycentropus blicklei	0.00619204
ORFIN156-20	Polycentropus aileenae	ORFIN307-21	Polycentropus blicklei	0.00624034
ORFIN069-20	Polycentropus aileenae	PKCAD295-07	Polycentropus blicklei	0.00627952
ORFIN130-20	Polycentropus aileenae	NECAD246-08	Polycentropus blicklei	0.00680282
ORFIN134-20	Polycentropus aileenae	ORFIN088-20	Polycentropus blicklei	0.00680282
ORFIN134-20	Polycentropus aileenae	ORFIN138-20	Polycentropus blicklei	0.00694456
ORFIN134-20	Polycentropus aileenae	ORFIN307-21	Polycentropus blicklei	0.00694456
ORFIN130-20	Polycentropus aileenae	PKCAD295-07	Polycentropus blicklei	0.00694456
ORFIN020-20	Polycentropus aileenae	PKCAD295-07	Polycentropus blicklei	0.00766886
ORFIN067-20	Polycentropus aileenae	PKCAD295-07	Polycentropus blicklei	0.00766886
ORFIN080-20	Polycentropus aileenae	PKCAD295-07	Polycentropus blicklei	0.00766886
ORFIN155-20	Polycentropus aileenae	PKCAD295-07	Polycentropus blicklei	0.00766886
ORFIN081-20	Polycentropus aileenae	PKCAD295-07	Polycentropus blicklei	0.00793667
ORFIN094-20	Polycentropus aileenae	ORFIN138-20	Polycentropus blicklei	0.00796195
ORFIN020-20	Polycentropus aileenae	NECAD246-08	Polycentropus blicklei	0.00931703
ORFIN088-20	Polycentropus aileenae	NECAD246-08	Polycentropus blicklei	0.00931703
ORFIN021-20	Polycentropus aileenae	ORFIN088-20	Polycentropus blicklei	0.00931703
ORFIN094-20	Polycentropus aileenae	ORFIN088-20	Polycentropus blicklei	0.00931703
ORFIN088-20	Polycentropus aileenae	PKCAD295-07	Polycentropus blicklei	0.0107696
ORFIN081-20	Polycentropus aileenae	NECAD245-08	Polycentropus blicklei	0.0241505
ORFIN172-20	Polycentropus aileenae	NECAD245-08	Polycentropus blicklei	0.0249166
ORFIN113-20	Polycentropus aileenae	NECAD246-08	Polycentropus blicklei	0.0250631
ORFIN113-20	Polycentropus aileenae	ORFIN088-20	Polycentropus blicklei	0.0250631
ORFIN069-20	Polycentropus aileenae	NECAD245-08	Polycentropus blicklei	0.0255534
ORFIN020-20	Polycentropus aileenae	NECAD245-08	Polycentropus blicklei	0.0281166
ORFIN067-20	Polycentropus aileenae	NECAD245-08	Polycentropus blicklei	0.0281166
ORFIN080-20	Polycentropus aileenae	NECAD245-08	Polycentropus blicklei	0.0281166
ORFIN155-20	Polycentropus aileenae	NECAD245-08	Polycentropus blicklei	0.0281166
ORFIN111-20	Polycentropus aileenae	NECAD246-08	Polycentropus blicklei	0.0287127
ORFIN112-20	Polycentropus aileenae	ORFIN088-20	Polycentropus blicklei	0.0287127
ORFIN081-20	Polycentropus aileenae	NECAD247-08	Polycentropus blicklei	0.0291345
ORFIN172-20	Polycentropus aileenae	NECAD247-08	Polycentropus blicklei	0.0297427
ORFIN130-20	Polycentropus aileenae	NECAD245-08	Polycentropus blicklei	0.0301872
ORFIN069-20	Polycentropus aileenae	NECAD247-08	Polycentropus blicklei	0.0305071
ORFIN088-20	Polycentropus aileenae	NECAD245-08	Polycentropus blicklei	0.0313372
ORFIN020-20	Polycentropus aileenae	NECAD247-08	Polycentropus blicklei	0.032979
ORFIN067-20	Polycentropus aileenae	NECAD247-08	Polycentropus blicklei	0.032979
ORFIN080-20	Polycentropus aileenae	NECAD247-08	Polycentropus blicklei	0.032979
ORFIN155-20	Polycentropus aileenae	NECAD247-08	Polycentropus blicklei	0.032979
ORFIN130-20	Polycentropus aileenae	NECAD247-08	Polycentropus blicklei	0.0357295
ORFIN088-20	Polycentropus aileenae	NECAD247-08	Polycentropus blicklei	0.0362363
ORFIN114-20	Polycentropus aileenae	ORFIN138-20	Polycentropus blicklei	0.0597842
ORFIN112-20	Polycentropus aileenae	PKCAD295-07	Polycentropus blicklei	0.060865
ORFIN112-20	Polycentropus aileenae	ORFIN138-20	Polycentropus blicklei	0.0616292
ORFIN111-20	Polycentropus aileenae	PKCAD295-07	Polycentropus blicklei	0.0626381
ORFIN113-20	Polycentropus aileenae	NECAD245-08	Polycentropus blicklei	0.0861203
ORFIN111-20	Polycentropus aileenae	NECAD245-08	Polycentropus blicklei	0.0879756
ORFIN111-20	Polycentropus aileenae	NECAD247-08	Polycentropus blicklei	0.0898614
ORFIN113-20	Polycentropus aileenae	NECAD247-08	Polycentropus blicklei	0.0917375
ORFIN082-20	Polycentropus aileenae	ORFIN030-20	Polycentropus carlsoni	0.0574604
ORFIN021-20	Polycentropus aileenae	ORFIN030-20	Polycentropus carlsoni	0.0596743
ORFIN174-20	Polycentropus aileenae	ORFIN030-20	Polycentropus carlsoni	0.0596743
ORFIN082-20	Polycentropus aileenae	ORFIN031-20	Polycentropus carlsoni	0.0603674
ORFIN070-20	Polycentropus aileenae	ORFIN030-20	Polycentropus carlsoni	0.0622621
ORFIN069-20	Polycentropus aileenae	ORFIN030-20	Polycentropus carlsoni	0.0624368
ORFIN081-20	Polycentropus aileenae	ORFIN030-20	Polycentropus carlsoni	0.0624368
ORFIN155-20	Polycentropus aileenae	ORFIN030-20	Polycentropus carlsoni	0.0624368
ORFIN021-20	Polycentropus aileenae	ORFIN031-20	Polycentropus carlsoni	0.0624368
ORFIN174-20	Polycentropus aileenae	ORFIN031-20	Polycentropus carlsoni	0.0624368
ORFIN070-20	Polycentropus aileenae	ORFIN031-20	Polycentropus carlsoni	0.0651523
ORFIN134-20	Polycentropus aileenae	ORFIN030-20	Polycentropus carlsoni	0.0652044
ORFIN088-20	Polycentropus aileenae	ORFIN030-20	Polycentropus carlsoni	0.0652145
ORFIN069-20	Polycentropus aileenae	ORFIN031-20	Polycentropus carlsoni	0.0652145
ORFIN081-20	Polycentropus aileenae	ORFIN031-20	Polycentropus carlsoni	0.0652145
ORFIN155-20	Polycentropus aileenae	ORFIN031-20	Polycentropus carlsoni	0.0652145
ORFIN088-20	Polycentropus aileenae	ORFIN031-20	Polycentropus carlsoni	0.0680079
ORFIN134-20	Polycentropus aileenae	ORFIN031-20	Polycentropus carlsoni	0.068379
ORFIN174-20	Polycentropus aileenae	ORFIN343-21	Polycentropus carlsoni	0.074431
ORFIN112-20	Polycentropus aileenae	ORFIN030-20	Polycentropus carlsoni	0.123819
ORFIN113-20	Polycentropus aileenae	ORFIN030-20	Polycentropus carlsoni	0.12685
ORFIN112-20	Polycentropus aileenae	ORFIN031-20	Polycentropus carlsoni	0.12685
ORFIN113-20	Polycentropus aileenae	ORFIN031-20	Polycentropus carlsoni	0.129898
ORFIN082-20	Polycentropus aileenae	ORFIN052-20	Polycentropus carolinensis	0.0462285
ORFIN174-20	Polycentropus aileenae	ORFIN052-20	Polycentropus carolinensis	0.0463056
ORFIN082-20	Polycentropus aileenae	ORFIN012-20	Polycentropus carolinensis	0.0468662
ORFIN174-20	Polycentropus aileenae	ORFIN012-20	Polycentropus carolinensis	0.0468662
ORFIN174-20	Polycentropus aileenae	ORFIN157-20	Polycentropus carolinensis	0.0475842
ORFIN174-20	Polycentropus aileenae	ORFIN106-20	Polycentropus carolinensis	0.047662
ORFIN174-20	Polycentropus aileenae	ORFIN148-20	Polycentropus carolinensis	0.047662
ORFIN082-20	Polycentropus aileenae	ORFIN106-20	Polycentropus carolinensis	0.0476625
ORFIN088-20	Polycentropus aileenae	ORFIN148-20	Polycentropus carolinensis	0.0476625
ORFIN088-20	Polycentropus aileenae	ORFIN157-20	Polycentropus carolinensis	0.0476625
ORFIN082-20	Polycentropus aileenae	ORFIN105-20	Polycentropus carolinensis	0.047826
ORFIN174-20	Polycentropus aileenae	ORFIN105-20	Polycentropus carolinensis	0.047826
ORFIN082-20	Polycentropus aileenae	ORFIN100-20	Polycentropus carolinensis	0.0478989
ORFIN174-20	Polycentropus aileenae	ORFIN100-20	Polycentropus carolinensis	0.0478989
ORFIN088-20	Polycentropus aileenae	ORFIN151-20	Polycentropus carolinensis	0.0479079
ORFIN174-20	Polycentropus aileenae	ORFIN151-20	Polycentropus carolinensis	0.0479079
ORFIN070-20	Polycentropus aileenae	ORFIN052-20	Polycentropus carolinensis	0.0482949
ORFIN070-20	Polycentropus aileenae	ORFIN106-20	Polycentropus carolinensis	0.0489061
ORFIN070-20	Polycentropus aileenae	ORFIN148-20	Polycentropus carolinensis	0.0489061
ORFIN174-20	Polycentropus aileenae	ORFIN051-20	Polycentropus carolinensis	0.0490083
ORFIN174-20	Polycentropus aileenae	ORFIN053-20	Polycentropus carolinensis	0.0490083
ORFIN082-20	Polycentropus aileenae	ORFIN051-20	Polycentropus carolinensis	0.0490857
ORFIN082-20	Polycentropus aileenae	ORFIN053-20	Polycentropus carolinensis	0.0490857
ORFIN088-20	Polycentropus aileenae	ORFIN134-20	Polycentropus carolinensis	0.049452
ORFIN174-20	Polycentropus aileenae	ORFIN134-20	Polycentropus carolinensis	0.049452
ORFIN070-20	Polycentropus aileenae	ORFIN105-20	Polycentropus carolinensis	0.0496214
ORFIN070-20	Polycentropus aileenae	ORFIN100-20	Polycentropus carolinensis	0.049635
ORFIN070-20	Polycentropus aileenae	ORFIN012-20	Polycentropus carolinensis	0.0497648
ORFIN021-20	Polycentropus aileenae	ORFIN106-20	Polycentropus carolinensis	0.0510065
ORFIN069-20	Polycentropus aileenae	ORFIN106-20	Polycentropus carolinensis	0.0510065
ORFIN081-20	Polycentropus aileenae	ORFIN106-20	Polycentropus carolinensis	0.0510065
ORFIN094-20	Polycentropus aileenae	ORFIN106-20	Polycentropus carolinensis	0.0510065
ORFIN155-20	Polycentropus aileenae	ORFIN106-20	Polycentropus carolinensis	0.0510065
ORFIN069-20	Polycentropus aileenae	ORFIN148-20	Polycentropus carolinensis	0.0510065
ORFIN081-20	Polycentropus aileenae	ORFIN148-20	Polycentropus carolinensis	0.0510065
ORFIN094-20	Polycentropus aileenae	ORFIN148-20	Polycentropus carolinensis	0.0510065
ORFIN156-20	Polycentropus aileenae	ORFIN148-20	Polycentropus carolinensis	0.0510065
ORFIN081-20	Polycentropus aileenae	ORFIN157-20	Polycentropus carolinensis	0.0510385
ORFIN094-20	Polycentropus aileenae	ORFIN157-20	Polycentropus carolinensis	0.0510385
ORFIN156-20	Polycentropus aileenae	ORFIN157-20	Polycentropus carolinensis	0.0510385
ORFIN070-20	Polycentropus aileenae	ORFIN051-20	Polycentropus carolinensis	0.0511197
ORFIN070-20	Polycentropus aileenae	ORFIN053-20	Polycentropus carolinensis	0.0511197
ORFIN070-20	Polycentropus aileenae	ORFIN134-20	Polycentropus carolinensis	0.0512473
ORFIN021-20	Polycentropus aileenae	ORFIN100-20	Polycentropus carolinensis	0.0513772
ORFIN069-20	Polycentropus aileenae	ORFIN100-20	Polycentropus carolinensis	0.0513772
ORFIN081-20	Polycentropus aileenae	ORFIN100-20	Polycentropus carolinensis	0.0513772
ORFIN094-20	Polycentropus aileenae	ORFIN100-20	Polycentropus carolinensis	0.0513772
ORFIN155-20	Polycentropus aileenae	ORFIN100-20	Polycentropus carolinensis	0.0513772
ORFIN021-20	Polycentropus aileenae	ORFIN105-20	Polycentropus carolinensis	0.0514231
ORFIN069-20	Polycentropus aileenae	ORFIN105-20	Polycentropus carolinensis	0.0514231
ORFIN081-20	Polycentropus aileenae	ORFIN105-20	Polycentropus carolinensis	0.0514231
ORFIN094-20	Polycentropus aileenae	ORFIN105-20	Polycentropus carolinensis	0.0514231
ORFIN155-20	Polycentropus aileenae	ORFIN105-20	Polycentropus carolinensis	0.0514231
ORFIN081-20	Polycentropus aileenae	ORFIN151-20	Polycentropus carolinensis	0.0515115
ORFIN094-20	Polycentropus aileenae	ORFIN151-20	Polycentropus carolinensis	0.0515115
ORFIN156-20	Polycentropus aileenae	ORFIN151-20	Polycentropus carolinensis	0.0515115
ORFIN021-20	Polycentropus aileenae	ORFIN052-20	Polycentropus carolinensis	0.0517257
ORFIN069-20	Polycentropus aileenae	ORFIN052-20	Polycentropus carolinensis	0.0517257
ORFIN081-20	Polycentropus aileenae	ORFIN052-20	Polycentropus carolinensis	0.0517257
ORFIN155-20	Polycentropus aileenae	ORFIN052-20	Polycentropus carolinensis	0.0517257
ORFIN134-20	Polycentropus aileenae	ORFIN100-20	Polycentropus carolinensis	0.0524983
ORFIN134-20	Polycentropus aileenae	ORFIN105-20	Polycentropus carolinensis	0.0524983
ORFIN134-20	Polycentropus aileenae	ORFIN106-20	Polycentropus carolinensis	0.0524983
ORFIN134-20	Polycentropus aileenae	ORFIN134-20	Polycentropus carolinensis	0.0524983
ORFIN134-20	Polycentropus aileenae	ORFIN148-20	Polycentropus carolinensis	0.0524983
ORFIN134-20	Polycentropus aileenae	ORFIN151-20	Polycentropus carolinensis	0.0524983
ORFIN134-20	Polycentropus aileenae	ORFIN157-20	Polycentropus carolinensis	0.0524983
ORFIN021-20	Polycentropus aileenae	ORFIN012-20	Polycentropus carolinensis	0.0526803
ORFIN069-20	Polycentropus aileenae	ORFIN012-20	Polycentropus carolinensis	0.0526803
ORFIN081-20	Polycentropus aileenae	ORFIN012-20	Polycentropus carolinensis	0.0526803
ORFIN155-20	Polycentropus aileenae	ORFIN012-20	Polycentropus carolinensis	0.0526803
ORFIN069-20	Polycentropus aileenae	ORFIN134-20	Polycentropus carolinensis	0.0530491
ORFIN081-20	Polycentropus aileenae	ORFIN134-20	Polycentropus carolinensis	0.0530491
ORFIN094-20	Polycentropus aileenae	ORFIN134-20	Polycentropus carolinensis	0.0530491
ORFIN155-20	Polycentropus aileenae	ORFIN134-20	Polycentropus carolinensis	0.0530491
ORFIN021-20	Polycentropus aileenae	ORFIN051-20	Polycentropus carolinensis	0.0544579
ORFIN069-20	Polycentropus aileenae	ORFIN051-20	Polycentropus carolinensis	0.0544579
ORFIN081-20	Polycentropus aileenae	ORFIN051-20	Polycentropus carolinensis	0.0544579
ORFIN155-20	Polycentropus aileenae	ORFIN051-20	Polycentropus carolinensis	0.0544579
ORFIN094-20	Polycentropus aileenae	ORFIN052-20	Polycentropus carolinensis	0.0544579
ORFIN021-20	Polycentropus aileenae	ORFIN053-20	Polycentropus carolinensis	0.0544579
ORFIN069-20	Polycentropus aileenae	ORFIN053-20	Polycentropus carolinensis	0.0544579
ORFIN081-20	Polycentropus aileenae	ORFIN053-20	Polycentropus carolinensis	0.0544579
ORFIN155-20	Polycentropus aileenae	ORFIN053-20	Polycentropus carolinensis	0.0544579
ORFIN088-20	Polycentropus aileenae	ORFIN012-20	Polycentropus carolinensis	0.0556128
ORFIN134-20	Polycentropus aileenae	ORFIN052-20	Polycentropus carolinensis	0.056106
ORFIN134-20	Polycentropus aileenae	ORFIN012-20	Polycentropus carolinensis	0.0564397
ORFIN094-20	Polycentropus aileenae	ORFIN051-20	Polycentropus carolinensis	0.0572052
ORFIN094-20	Polycentropus aileenae	ORFIN053-20	Polycentropus carolinensis	0.0572052
ORFIN134-20	Polycentropus aileenae	ORFIN051-20	Polycentropus carolinensis	0.0592408
ORFIN134-20	Polycentropus aileenae	ORFIN053-20	Polycentropus carolinensis	0.0592408
ORFIN082-20	Polycentropus aileenae	ORFIN102-20	Polycentropus carolinensis	0.0622324
ORFIN174-20	Polycentropus aileenae	ORFIN102-20	Polycentropus carolinensis	0.0622324
ORFIN070-20	Polycentropus aileenae	ORFIN102-20	Polycentropus carolinensis	0.0652536
ORFIN094-20	Polycentropus aileenae	ORFIN102-20	Polycentropus carolinensis	0.0652536
ORFIN155-20	Polycentropus aileenae	ORFIN102-20	Polycentropus carolinensis	0.0652536
ORFIN112-20	Polycentropus aileenae	ORFIN102-20	Polycentropus carolinensis	0.0652698
ORFIN021-20	Polycentropus aileenae	ORFIN102-20	Polycentropus carolinensis	0.0682931
ORFIN069-20	Polycentropus aileenae	ORFIN102-20	Polycentropus carolinensis	0.0682931
ORFIN081-20	Polycentropus aileenae	ORFIN102-20	Polycentropus carolinensis	0.0682931
ORFIN134-20	Polycentropus aileenae	ORFIN102-20	Polycentropus carolinensis	0.0682931
ORFIN113-20	Polycentropus aileenae	ORFIN102-20	Polycentropus carolinensis	0.0683093
ORFIN112-20	Polycentropus aileenae	ORFIN105-20	Polycentropus carolinensis	0.103823
ORFIN112-20	Polycentropus aileenae	ORFIN100-20	Polycentropus carolinensis	0.103847
ORFIN112-20	Polycentropus aileenae	ORFIN151-20	Polycentropus carolinensis	0.10402
ORFIN112-20	Polycentropus aileenae	ORFIN134-20	Polycentropus carolinensis	0.105502
ORFIN113-20	Polycentropus aileenae	ORFIN100-20	Polycentropus carolinensis	0.105855
ORFIN113-20	Polycentropus aileenae	ORFIN105-20	Polycentropus carolinensis	0.105902
ORFIN114-20	Polycentropus aileenae	ORFIN151-20	Polycentropus carolinensis	0.106103
ORFIN112-20	Polycentropus aileenae	ORFIN106-20	Polycentropus carolinensis	0.106817
ORFIN112-20	Polycentropus aileenae	ORFIN148-20	Polycentropus carolinensis	0.106817
ORFIN112-20	Polycentropus aileenae	ORFIN157-20	Polycentropus carolinensis	0.106989
ORFIN113-20	Polycentropus aileenae	ORFIN134-20	Polycentropus carolinensis	0.107581
ORFIN113-20	Polycentropus aileenae	ORFIN106-20	Polycentropus carolinensis	0.108751
ORFIN114-20	Polycentropus aileenae	ORFIN148-20	Polycentropus carolinensis	0.108751
ORFIN114-20	Polycentropus aileenae	ORFIN157-20	Polycentropus carolinensis	0.108993
ORFIN112-20	Polycentropus aileenae	ORFIN012-20	Polycentropus carolinensis	0.117719
ORFIN112-20	Polycentropus aileenae	ORFIN052-20	Polycentropus carolinensis	0.120807
ORFIN113-20	Polycentropus aileenae	ORFIN012-20	Polycentropus carolinensis	0.120935
ORFIN112-20	Polycentropus aileenae	ORFIN051-20	Polycentropus carolinensis	0.123819
ORFIN113-20	Polycentropus aileenae	ORFIN052-20	Polycentropus carolinensis	0.123819
ORFIN112-20	Polycentropus aileenae	ORFIN053-20	Polycentropus carolinensis	0.123819
ORFIN113-20	Polycentropus aileenae	ORFIN051-20	Polycentropus carolinensis	0.12685
ORFIN113-20	Polycentropus aileenae	ORFIN053-20	Polycentropus carolinensis	0.12685
ORFIN088-20	Polycentropus aileenae	ORFIN141-20	Polycentropus centralis	0.0920171
ORFIN174-20	Polycentropus aileenae	ORFIN141-20	Polycentropus centralis	0.0920171
ORFIN070-20	Polycentropus aileenae	ORFIN141-20	Polycentropus centralis	0.0940621
ORFIN082-20	Polycentropus aileenae	CBCAD158-10	Polycentropus centralis	0.0942127
ORFIN172-20	Polycentropus aileenae	CBCAD158-10	Polycentropus centralis	0.0943078
ORFIN082-20	Polycentropus aileenae	USCAD008-10	Polycentropus centralis	0.0960476
ORFIN020-20	Polycentropus aileenae	CBCAD158-10	Polycentropus centralis	0.0960808
ORFIN172-20	Polycentropus aileenae	USCAD008-10	Polycentropus centralis	0.0960808
ORFIN069-20	Polycentropus aileenae	ORFIN141-20	Polycentropus centralis	0.0961155
ORFIN081-20	Polycentropus aileenae	ORFIN141-20	Polycentropus centralis	0.0961155
ORFIN094-20	Polycentropus aileenae	ORFIN141-20	Polycentropus centralis	0.0961155
ORFIN155-20	Polycentropus aileenae	ORFIN141-20	Polycentropus centralis	0.0961155
ORFIN070-20	Polycentropus aileenae	CBCAD158-10	Polycentropus centralis	0.0969059
ORFIN067-20	Polycentropus aileenae	CBCAD158-10	Polycentropus centralis	0.0978602
ORFIN080-20	Polycentropus aileenae	CBCAD158-10	Polycentropus centralis	0.0978602
ORFIN088-20	Polycentropus aileenae	CBCAD158-10	Polycentropus centralis	0.0978602
ORFIN155-20	Polycentropus aileenae	CBCAD158-10	Polycentropus centralis	0.0978602
ORFIN020-20	Polycentropus aileenae	USCAD008-10	Polycentropus centralis	0.0978602
ORFIN070-20	Polycentropus aileenae	USCAD008-10	Polycentropus centralis	0.098734
ORFIN134-20	Polycentropus aileenae	ORFIN141-20	Polycentropus centralis	0.0989261
ORFIN067-20	Polycentropus aileenae	USCAD008-10	Polycentropus centralis	0.0996459
ORFIN080-20	Polycentropus aileenae	USCAD008-10	Polycentropus centralis	0.0996459
ORFIN088-20	Polycentropus aileenae	USCAD008-10	Polycentropus centralis	0.0996459
ORFIN155-20	Polycentropus aileenae	USCAD008-10	Polycentropus centralis	0.0996459
ORFIN172-20	Polycentropus aileenae	CBCAD231-10	Polycentropus centralis	0.101438
ORFIN172-20	Polycentropus aileenae	CBCAD232-10	Polycentropus centralis	0.101438
ORFIN172-20	Polycentropus aileenae	CBCAD252-10	Polycentropus centralis	0.101438
ORFIN082-20	Polycentropus aileenae	CBCAD231-10	Polycentropus centralis	0.101593
ORFIN082-20	Polycentropus aileenae	CBCAD232-10	Polycentropus centralis	0.101593
ORFIN082-20	Polycentropus aileenae	CBCAD252-10	Polycentropus centralis	0.101593
ORFIN134-20	Polycentropus aileenae	CBCAD158-10	Polycentropus centralis	0.102084
ORFIN020-20	Polycentropus aileenae	CBCAD231-10	Polycentropus centralis	0.103237
ORFIN020-20	Polycentropus aileenae	CBCAD232-10	Polycentropus centralis	0.103237
ORFIN020-20	Polycentropus aileenae	CBCAD252-10	Polycentropus centralis	0.103237
ORFIN134-20	Polycentropus aileenae	USCAD008-10	Polycentropus centralis	0.104125
ORFIN070-20	Polycentropus aileenae	CBCAD231-10	Polycentropus centralis	0.104259
ORFIN070-20	Polycentropus aileenae	CBCAD232-10	Polycentropus centralis	0.104259
ORFIN070-20	Polycentropus aileenae	CBCAD252-10	Polycentropus centralis	0.104259
ORFIN067-20	Polycentropus aileenae	CBCAD231-10	Polycentropus centralis	0.105042
ORFIN080-20	Polycentropus aileenae	CBCAD231-10	Polycentropus centralis	0.105042
ORFIN088-20	Polycentropus aileenae	CBCAD231-10	Polycentropus centralis	0.105042
ORFIN155-20	Polycentropus aileenae	CBCAD231-10	Polycentropus centralis	0.105042
ORFIN067-20	Polycentropus aileenae	CBCAD232-10	Polycentropus centralis	0.105042
ORFIN080-20	Polycentropus aileenae	CBCAD232-10	Polycentropus centralis	0.105042
ORFIN088-20	Polycentropus aileenae	CBCAD232-10	Polycentropus centralis	0.105042
ORFIN155-20	Polycentropus aileenae	CBCAD232-10	Polycentropus centralis	0.105042
ORFIN067-20	Polycentropus aileenae	CBCAD252-10	Polycentropus centralis	0.105042
ORFIN080-20	Polycentropus aileenae	CBCAD252-10	Polycentropus centralis	0.105042
ORFIN088-20	Polycentropus aileenae	CBCAD252-10	Polycentropus centralis	0.105042
ORFIN155-20	Polycentropus aileenae	CBCAD252-10	Polycentropus centralis	0.105042
ORFIN134-20	Polycentropus aileenae	CBCAD231-10	Polycentropus centralis	0.110298
ORFIN134-20	Polycentropus aileenae	CBCAD232-10	Polycentropus centralis	0.110298
ORFIN134-20	Polycentropus aileenae	CBCAD252-10	Polycentropus centralis	0.110298
ORFIN112-20	Polycentropus aileenae	ORFIN141-20	Polycentropus centralis	0.129903
ORFIN114-20	Polycentropus aileenae	ORFIN141-20	Polycentropus centralis	0.13214
ORFIN111-20	Polycentropus aileenae	CBCAD158-10	Polycentropus centralis	0.141086
ORFIN113-20	Polycentropus aileenae	CBCAD158-10	Polycentropus centralis	0.143107
ORFIN112-20	Polycentropus aileenae	USCAD008-10	Polycentropus centralis	0.143107
ORFIN113-20	Polycentropus aileenae	USCAD008-10	Polycentropus centralis	0.145135
ORFIN111-20	Polycentropus aileenae	CBCAD231-10	Polycentropus centralis	0.149217
ORFIN111-20	Polycentropus aileenae	CBCAD232-10	Polycentropus centralis	0.149217
ORFIN111-20	Polycentropus aileenae	CBCAD252-10	Polycentropus centralis	0.149217
ORFIN113-20	Polycentropus aileenae	CBCAD231-10	Polycentropus centralis	0.15127
ORFIN113-20	Polycentropus aileenae	CBCAD232-10	Polycentropus centralis	0.15127
ORFIN113-20	Polycentropus aileenae	CBCAD252-10	Polycentropus centralis	0.15127
ORFIN174-20	Polycentropus aileenae	ORFIN153-20	Polycentropus chelatus	0.0893661
ORFIN174-20	Polycentropus aileenae	ORFIN171-20	Polycentropus chelatus	0.0893661
ORFIN088-20	Polycentropus aileenae	ORFIN153-20	Polycentropus chelatus	0.090854
ORFIN134-20	Polycentropus aileenae	ORFIN153-20	Polycentropus chelatus	0.092322
ORFIN134-20	Polycentropus aileenae	ORFIN171-20	Polycentropus chelatus	0.092322
ORFIN081-20	Polycentropus aileenae	ORFIN153-20	Polycentropus chelatus	0.092906
ORFIN094-20	Polycentropus aileenae	ORFIN153-20	Polycentropus chelatus	0.092906
ORFIN156-20	Polycentropus aileenae	ORFIN153-20	Polycentropus chelatus	0.092906
ORFIN156-20	Polycentropus aileenae	ORFIN171-20	Polycentropus chelatus	0.092906
ORFIN112-20	Polycentropus aileenae	ORFIN153-20	Polycentropus chelatus	0.137332
ORFIN112-20	Polycentropus aileenae	ORFIN171-20	Polycentropus chelatus	0.137332
ORFIN114-20	Polycentropus aileenae	ORFIN153-20	Polycentropus chelatus	0.139348
ORFIN114-20	Polycentropus aileenae	ORFIN171-20	Polycentropus chelatus	0.139348
ORFIN082-20	Polycentropus aileenae	ORFIN103-20	Polycentropus colei	0.124608
ORFIN094-20	Polycentropus aileenae	ORFIN103-20	Polycentropus colei	0.126678
ORFIN155-20	Polycentropus aileenae	ORFIN103-20	Polycentropus colei	0.126678
ORFIN021-20	Polycentropus aileenae	ORFIN103-20	Polycentropus colei	0.128757
ORFIN069-20	Polycentropus aileenae	ORFIN103-20	Polycentropus colei	0.128757
ORFIN081-20	Polycentropus aileenae	ORFIN103-20	Polycentropus colei	0.128757
ORFIN174-20	Polycentropus aileenae	ORFIN103-20	Polycentropus colei	0.128757
ORFIN134-20	Polycentropus aileenae	ORFIN103-20	Polycentropus colei	0.129126
ORFIN088-20	Polycentropus aileenae	ORFIN147-20	Polycentropus colei	0.12945
ORFIN088-20	Polycentropus aileenae	ORFIN156-20	Polycentropus colei	0.130257
ORFIN134-20	Polycentropus aileenae	ORFIN147-20	Polycentropus colei	0.130816
ORFIN134-20	Polycentropus aileenae	ORFIN156-20	Polycentropus colei	0.130816
ORFIN070-20	Polycentropus aileenae	ORFIN103-20	Polycentropus colei	0.130845
ORFIN088-20	Polycentropus aileenae	ORFIN127-20	Polycentropus colei	0.131267
ORFIN094-20	Polycentropus aileenae	ORFIN147-20	Polycentropus colei	0.131987
ORFIN155-20	Polycentropus aileenae	ORFIN147-20	Polycentropus colei	0.131987
ORFIN094-20	Polycentropus aileenae	ORFIN156-20	Polycentropus colei	0.132195
ORFIN156-20	Polycentropus aileenae	ORFIN156-20	Polycentropus colei	0.132195
ORFIN134-20	Polycentropus aileenae	ORFIN127-20	Polycentropus colei	0.132908
ORFIN094-20	Polycentropus aileenae	ORFIN127-20	Polycentropus colei	0.133198
ORFIN155-20	Polycentropus aileenae	ORFIN127-20	Polycentropus colei	0.133198
ORFIN069-20	Polycentropus aileenae	ORFIN147-20	Polycentropus colei	0.133832
ORFIN081-20	Polycentropus aileenae	ORFIN147-20	Polycentropus colei	0.133832
ORFIN174-20	Polycentropus aileenae	ORFIN147-20	Polycentropus colei	0.133832
ORFIN081-20	Polycentropus aileenae	ORFIN156-20	Polycentropus colei	0.134141
ORFIN174-20	Polycentropus aileenae	ORFIN156-20	Polycentropus colei	0.134141
ORFIN069-20	Polycentropus aileenae	ORFIN127-20	Polycentropus colei	0.135136
ORFIN081-20	Polycentropus aileenae	ORFIN127-20	Polycentropus colei	0.135136
ORFIN174-20	Polycentropus aileenae	ORFIN127-20	Polycentropus colei	0.135136
ORFIN088-20	Polycentropus aileenae	ORFIN152-20	Polycentropus colei	0.135175
ORFIN070-20	Polycentropus aileenae	ORFIN127-20	Polycentropus colei	0.137081
ORFIN094-20	Polycentropus aileenae	ORFIN152-20	Polycentropus colei	0.137542
ORFIN156-20	Polycentropus aileenae	ORFIN152-20	Polycentropus colei	0.137542
ORFIN070-20	Polycentropus aileenae	ORFIN147-20	Polycentropus colei	0.137554
ORFIN134-20	Polycentropus aileenae	ORFIN152-20	Polycentropus colei	0.139237
ORFIN081-20	Polycentropus aileenae	ORFIN152-20	Polycentropus colei	0.139408
ORFIN174-20	Polycentropus aileenae	ORFIN152-20	Polycentropus colei	0.139408
ORFIN112-20	Polycentropus aileenae	ORFIN103-20	Polycentropus colei	0.147868
ORFIN112-20	Polycentropus aileenae	ORFIN147-20	Polycentropus colei	0.148906
ORFIN113-20	Polycentropus aileenae	ORFIN103-20	Polycentropus colei	0.150056
ORFIN114-20	Polycentropus aileenae	ORFIN147-20	Polycentropus colei	0.150918
ORFIN112-20	Polycentropus aileenae	ORFIN152-20	Polycentropus colei	0.154967
ORFIN114-20	Polycentropus aileenae	ORFIN152-20	Polycentropus colei	0.157003
ORFIN112-20	Polycentropus aileenae	ORFIN127-20	Polycentropus colei	0.157409
ORFIN112-20	Polycentropus aileenae	ORFIN156-20	Polycentropus colei	0.158617
ORFIN113-20	Polycentropus aileenae	ORFIN127-20	Polycentropus colei	0.15955
ORFIN114-20	Polycentropus aileenae	ORFIN156-20	Polycentropus colei	0.160776
ORFIN174-20	Polycentropus aileenae	ORFIN342-21	Polycentropus confusus	0.0735372
ORFIN174-20	Polycentropus aileenae	ORFIN313-21	Polycentropus confusus	0.0846482
ORFIN156-20	Polycentropus aileenae	ORFIN313-21	Polycentropus confusus	0.0870637
ORFIN174-20	Polycentropus aileenae	LEPTO1040-13	Polycentropus confusus	0.0889461
ORFIN082-20	Polycentropus aileenae	LEPTO1040-13	Polycentropus confusus	0.090396
ORFIN082-20	Polycentropus aileenae	LEPTO2259-13	Polycentropus confusus	0.090396
ORFIN174-20	Polycentropus aileenae	LEPTO2259-13	Polycentropus confusus	0.090396
ORFIN021-20	Polycentropus aileenae	LEPTO1040-13	Polycentropus confusus	0.0908803
ORFIN082-20	Polycentropus aileenae	LEPTO1688-13	Polycentropus confusus	0.0908898
ORFIN174-20	Polycentropus aileenae	LEPTO1688-13	Polycentropus confusus	0.0908898
ORFIN070-20	Polycentropus aileenae	LEPTO1040-13	Polycentropus confusus	0.091534
ORFIN021-20	Polycentropus aileenae	LEPTO2259-13	Polycentropus confusus	0.0923645
ORFIN070-20	Polycentropus aileenae	LEPTO2259-13	Polycentropus confusus	0.0923645
ORFIN069-20	Polycentropus aileenae	LEPTO1040-13	Polycentropus confusus	0.0928221
ORFIN081-20	Polycentropus aileenae	LEPTO1040-13	Polycentropus confusus	0.0928221
ORFIN088-20	Polycentropus aileenae	LEPTO1040-13	Polycentropus confusus	0.0928221
ORFIN155-20	Polycentropus aileenae	LEPTO1040-13	Polycentropus confusus	0.0928221
ORFIN021-20	Polycentropus aileenae	LEPTO1688-13	Polycentropus confusus	0.09287
ORFIN070-20	Polycentropus aileenae	LEPTO1688-13	Polycentropus confusus	0.09287
ORFIN082-20	Polycentropus aileenae	LEPTO1962-13	Polycentropus confusus	0.09287
ORFIN174-20	Polycentropus aileenae	LEPTO1962-13	Polycentropus confusus	0.09287
ORFIN069-20	Polycentropus aileenae	LEPTO2259-13	Polycentropus confusus	0.0943408
ORFIN081-20	Polycentropus aileenae	LEPTO2259-13	Polycentropus confusus	0.0943408
ORFIN088-20	Polycentropus aileenae	LEPTO2259-13	Polycentropus confusus	0.0943408
ORFIN155-20	Polycentropus aileenae	LEPTO2259-13	Polycentropus confusus	0.0943408
ORFIN082-20	Polycentropus aileenae	LEPTO1929-13	Polycentropus confusus	0.0947777
ORFIN174-20	Polycentropus aileenae	LEPTO1929-13	Polycentropus confusus	0.0947777
ORFIN069-20	Polycentropus aileenae	LEPTO1688-13	Polycentropus confusus	0.0948581
ORFIN081-20	Polycentropus aileenae	LEPTO1688-13	Polycentropus confusus	0.0948581
ORFIN088-20	Polycentropus aileenae	LEPTO1688-13	Polycentropus confusus	0.0948581
ORFIN155-20	Polycentropus aileenae	LEPTO1688-13	Polycentropus confusus	0.0948581
ORFIN021-20	Polycentropus aileenae	LEPTO1962-13	Polycentropus confusus	0.0948581
ORFIN070-20	Polycentropus aileenae	LEPTO1962-13	Polycentropus confusus	0.0948581
ORFIN082-20	Polycentropus aileenae	CNFDR029-14	Polycentropus confusus	0.0956852
ORFIN174-20	Polycentropus aileenae	CNFDR029-14	Polycentropus confusus	0.0956852
ORFIN082-20	Polycentropus aileenae	CNLMD1530-14	Polycentropus confusus	0.0963249
ORFIN174-20	Polycentropus aileenae	CNLMD1530-14	Polycentropus confusus	0.0963249
ORFIN082-20	Polycentropus aileenae	LEPTO2260-13	Polycentropus confusus	0.0963249
ORFIN174-20	Polycentropus aileenae	LEPTO2260-13	Polycentropus confusus	0.0963249
ORFIN134-20	Polycentropus aileenae	LEPTO1040-13	Polycentropus confusus	0.0965153
ORFIN134-20	Polycentropus aileenae	LEPTO1688-13	Polycentropus confusus	0.0965153
ORFIN134-20	Polycentropus aileenae	LEPTO2259-13	Polycentropus confusus	0.0965153
ORFIN082-20	Polycentropus aileenae	LEPTO1850-13	Polycentropus confusus	0.0968541
ORFIN174-20	Polycentropus aileenae	LEPTO1850-13	Polycentropus confusus	0.0968541
ORFIN069-20	Polycentropus aileenae	LEPTO1962-13	Polycentropus confusus	0.0968541
ORFIN081-20	Polycentropus aileenae	LEPTO1962-13	Polycentropus confusus	0.0968541
ORFIN088-20	Polycentropus aileenae	LEPTO1962-13	Polycentropus confusus	0.0968541
ORFIN155-20	Polycentropus aileenae	LEPTO1962-13	Polycentropus confusus	0.0968541
ORFIN082-20	Polycentropus aileenae	LEPTO1963-13	Polycentropus confusus	0.0968541
ORFIN174-20	Polycentropus aileenae	LEPTO1963-13	Polycentropus confusus	0.0968541
ORFIN082-20	Polycentropus aileenae	LEPTO2261-13	Polycentropus confusus	0.0968541
ORFIN174-20	Polycentropus aileenae	LEPTO2261-13	Polycentropus confusus	0.0968541
ORFIN021-20	Polycentropus aileenae	LEPTO1929-13	Polycentropus confusus	0.0969376
ORFIN070-20	Polycentropus aileenae	LEPTO1929-13	Polycentropus confusus	0.0969376
ORFIN155-20	Polycentropus aileenae	LEPTO1929-13	Polycentropus confusus	0.0969376
ORFIN082-20	Polycentropus aileenae	ORFIN094-20	Polycentropus confusus	0.0970769
ORFIN174-20	Polycentropus aileenae	ORFIN094-20	Polycentropus confusus	0.0970769
ORFIN082-20	Polycentropus aileenae	ORFIN032-20	Polycentropus confusus	0.0973567
ORFIN082-20	Polycentropus aileenae	ORFIN045-20	Polycentropus confusus	0.0973567
ORFIN082-20	Polycentropus aileenae	LEPTO1891-13	Polycentropus confusus	0.0973892
ORFIN174-20	Polycentropus aileenae	LEPTO1891-13	Polycentropus confusus	0.0973892
ORFIN082-20	Polycentropus aileenae	LEPTO2167-13	Polycentropus confusus	0.097569
ORFIN174-20	Polycentropus aileenae	LEPTO2167-13	Polycentropus confusus	0.097569
ORFIN174-20	Polycentropus aileenae	ORFIN325-21	Polycentropus confusus	0.097656
ORFIN021-20	Polycentropus aileenae	CNFDR029-14	Polycentropus confusus	0.0977816
ORFIN070-20	Polycentropus aileenae	CNFDR029-14	Polycentropus confusus	0.0977816
ORFIN155-20	Polycentropus aileenae	CNFDR029-14	Polycentropus confusus	0.0977816
ORFIN172-20	Polycentropus aileenae	NBTRI493-08	Polycentropus confusus	0.0979365
ORFIN174-20	Polycentropus aileenae	ORFIN095-20	Polycentropus confusus	0.0979365
ORFIN174-20	Polycentropus aileenae	ORFIN116-20	Polycentropus confusus	0.0979365
ORFIN174-20	Polycentropus aileenae	ORFIN327-21	Polycentropus confusus	0.0979365
ORFIN174-20	Polycentropus aileenae	ORFIN332-21	Polycentropus confusus	0.0979365
ORFIN082-20	Polycentropus aileenae	NBTRI493-08	Polycentropus confusus	0.0979695
ORFIN082-20	Polycentropus aileenae	ORFIN095-20	Polycentropus confusus	0.0979695
ORFIN088-20	Polycentropus aileenae	ORFIN116-20	Polycentropus confusus	0.0979695
ORFIN021-20	Polycentropus aileenae	CNLMD1530-14	Polycentropus confusus	0.0983169
ORFIN070-20	Polycentropus aileenae	CNLMD1530-14	Polycentropus confusus	0.0983169
ORFIN021-20	Polycentropus aileenae	LEPTO2260-13	Polycentropus confusus	0.0983169
ORFIN070-20	Polycentropus aileenae	LEPTO2260-13	Polycentropus confusus	0.0983169
ORFIN134-20	Polycentropus aileenae	LEPTO1962-13	Polycentropus confusus	0.0986295
ORFIN021-20	Polycentropus aileenae	LEPTO1850-13	Polycentropus confusus	0.0988581
ORFIN070-20	Polycentropus aileenae	LEPTO1850-13	Polycentropus confusus	0.0988581
ORFIN021-20	Polycentropus aileenae	LEPTO1963-13	Polycentropus confusus	0.0988581
ORFIN070-20	Polycentropus aileenae	LEPTO1963-13	Polycentropus confusus	0.0988581
ORFIN021-20	Polycentropus aileenae	LEPTO2261-13	Polycentropus confusus	0.0988581
ORFIN070-20	Polycentropus aileenae	LEPTO2261-13	Polycentropus confusus	0.0988581
ORFIN174-20	Polycentropus aileenae	ORFIN320-21	Polycentropus confusus	0.0989074
ORFIN134-20	Polycentropus aileenae	ORFIN032-20	Polycentropus confusus	0.0989601
ORFIN134-20	Polycentropus aileenae	ORFIN045-20	Polycentropus confusus	0.0989601
ORFIN174-20	Polycentropus aileenae	ORFIN326-21	Polycentropus confusus	0.0990134
ORFIN082-20	Polycentropus aileenae	LEPTO1847-13	Polycentropus confusus	0.0990307
ORFIN174-20	Polycentropus aileenae	LEPTO1847-13	Polycentropus confusus	0.0990307
ORFIN021-20	Polycentropus aileenae	ORFIN094-20	Polycentropus confusus	0.0990493
ORFIN070-20	Polycentropus aileenae	ORFIN094-20	Polycentropus confusus	0.0990493
ORFIN174-20	Polycentropus aileenae	ORFIN321-21	Polycentropus confusus	0.0990621
ORFIN069-20	Polycentropus aileenae	LEPTO1929-13	Polycentropus confusus	0.0991068
ORFIN081-20	Polycentropus aileenae	LEPTO1929-13	Polycentropus confusus	0.0991068
ORFIN088-20	Polycentropus aileenae	LEPTO1929-13	Polycentropus confusus	0.0991068
ORFIN088-20	Polycentropus aileenae	ORFIN126-20	Polycentropus confusus	0.099227
ORFIN174-20	Polycentropus aileenae	ORFIN126-20	Polycentropus confusus	0.099227
ORFIN021-20	Polycentropus aileenae	LEPTO1891-13	Polycentropus confusus	0.0994054
ORFIN070-20	Polycentropus aileenae	LEPTO1891-13	Polycentropus confusus	0.0994054
ORFIN021-20	Polycentropus aileenae	LEPTO2167-13	Polycentropus confusus	0.0995892
ORFIN070-20	Polycentropus aileenae	LEPTO2167-13	Polycentropus confusus	0.0995892
ORFIN088-20	Polycentropus aileenae	ORFIN130-20	Polycentropus confusus	0.0996565
ORFIN174-20	Polycentropus aileenae	ORFIN130-20	Polycentropus confusus	0.0996565
ORFIN020-20	Polycentropus aileenae	NBTRI493-08	Polycentropus confusus	0.0997255
ORFIN021-20	Polycentropus aileenae	ORFIN095-20	Polycentropus confusus	0.0997255
ORFIN069-20	Polycentropus aileenae	CNFDR029-14	Polycentropus confusus	0.0998869
ORFIN081-20	Polycentropus aileenae	CNFDR029-14	Polycentropus confusus	0.0998869
ORFIN088-20	Polycentropus aileenae	CNFDR029-14	Polycentropus confusus	0.0998869
ORFIN021-20	Polycentropus aileenae	ORFIN032-20	Polycentropus confusus	0.100216
ORFIN174-20	Polycentropus aileenae	ORFIN032-20	Polycentropus confusus	0.100216
ORFIN021-20	Polycentropus aileenae	ORFIN045-20	Polycentropus confusus	0.100216
ORFIN174-20	Polycentropus aileenae	ORFIN045-20	Polycentropus confusus	0.100216
ORFIN069-20	Polycentropus aileenae	CNLMD1530-14	Polycentropus confusus	0.100317
ORFIN081-20	Polycentropus aileenae	CNLMD1530-14	Polycentropus confusus	0.100317
ORFIN088-20	Polycentropus aileenae	CNLMD1530-14	Polycentropus confusus	0.100317
ORFIN155-20	Polycentropus aileenae	CNLMD1530-14	Polycentropus confusus	0.100317
ORFIN069-20	Polycentropus aileenae	LEPTO2260-13	Polycentropus confusus	0.100317
ORFIN081-20	Polycentropus aileenae	LEPTO2260-13	Polycentropus confusus	0.100317
ORFIN088-20	Polycentropus aileenae	LEPTO2260-13	Polycentropus confusus	0.100317
ORFIN155-20	Polycentropus aileenae	LEPTO2260-13	Polycentropus confusus	0.100317
ORFIN134-20	Polycentropus aileenae	LEPTO1929-13	Polycentropus confusus	0.100504
ORFIN069-20	Polycentropus aileenae	NBTRI493-08	Polycentropus confusus	0.100569
ORFIN070-20	Polycentropus aileenae	ORFIN095-20	Polycentropus confusus	0.100569
ORFIN070-20	Polycentropus aileenae	ORFIN116-20	Polycentropus confusus	0.100569
ORFIN174-20	Polycentropus aileenae	ORFIN316-21	Polycentropus confusus	0.100762
ORFIN069-20	Polycentropus aileenae	LEPTO1850-13	Polycentropus confusus	0.10087
ORFIN081-20	Polycentropus aileenae	LEPTO1850-13	Polycentropus confusus	0.10087
ORFIN088-20	Polycentropus aileenae	LEPTO1850-13	Polycentropus confusus	0.10087
ORFIN155-20	Polycentropus aileenae	LEPTO1850-13	Polycentropus confusus	0.10087
ORFIN069-20	Polycentropus aileenae	LEPTO1963-13	Polycentropus confusus	0.10087
ORFIN081-20	Polycentropus aileenae	LEPTO1963-13	Polycentropus confusus	0.10087
ORFIN088-20	Polycentropus aileenae	LEPTO1963-13	Polycentropus confusus	0.10087
ORFIN155-20	Polycentropus aileenae	LEPTO1963-13	Polycentropus confusus	0.10087
ORFIN069-20	Polycentropus aileenae	LEPTO2261-13	Polycentropus confusus	0.10087
ORFIN081-20	Polycentropus aileenae	LEPTO2261-13	Polycentropus confusus	0.10087
ORFIN088-20	Polycentropus aileenae	LEPTO2261-13	Polycentropus confusus	0.10087
ORFIN155-20	Polycentropus aileenae	LEPTO2261-13	Polycentropus confusus	0.10087
ORFIN174-20	Polycentropus aileenae	ORFIN322-21	Polycentropus confusus	0.100993
ORFIN069-20	Polycentropus aileenae	ORFIN094-20	Polycentropus confusus	0.10103
ORFIN081-20	Polycentropus aileenae	ORFIN094-20	Polycentropus confusus	0.10103
ORFIN094-20	Polycentropus aileenae	ORFIN094-20	Polycentropus confusus	0.10103
ORFIN155-20	Polycentropus aileenae	ORFIN094-20	Polycentropus confusus	0.10103
ORFIN021-20	Polycentropus aileenae	LEPTO1847-13	Polycentropus confusus	0.101084
ORFIN070-20	Polycentropus aileenae	LEPTO1847-13	Polycentropus confusus	0.101084
ORFIN134-20	Polycentropus aileenae	CNFDR029-14	Polycentropus confusus	0.101116
ORFIN070-20	Polycentropus aileenae	ORFIN126-20	Polycentropus confusus	0.101139
ORFIN069-20	Polycentropus aileenae	LEPTO1891-13	Polycentropus confusus	0.10143
ORFIN081-20	Polycentropus aileenae	LEPTO1891-13	Polycentropus confusus	0.10143
ORFIN088-20	Polycentropus aileenae	LEPTO1891-13	Polycentropus confusus	0.10143
ORFIN155-20	Polycentropus aileenae	LEPTO1891-13	Polycentropus confusus	0.10143
ORFIN174-20	Polycentropus aileenae	ORFIN135-20	Polycentropus confusus	0.101438
ORFIN174-20	Polycentropus aileenae	ORFIN136-20	Polycentropus confusus	0.101438
ORFIN067-20	Polycentropus aileenae	NBTRI493-08	Polycentropus confusus	0.101521
ORFIN080-20	Polycentropus aileenae	NBTRI493-08	Polycentropus confusus	0.101521
ORFIN088-20	Polycentropus aileenae	NBTRI493-08	Polycentropus confusus	0.101521
ORFIN155-20	Polycentropus aileenae	NBTRI493-08	Polycentropus confusus	0.101521
ORFIN069-20	Polycentropus aileenae	ORFIN095-20	Polycentropus confusus	0.101521
ORFIN081-20	Polycentropus aileenae	ORFIN095-20	Polycentropus confusus	0.101521
ORFIN094-20	Polycentropus aileenae	ORFIN095-20	Polycentropus confusus	0.101521
ORFIN155-20	Polycentropus aileenae	ORFIN095-20	Polycentropus confusus	0.101521
ORFIN069-20	Polycentropus aileenae	ORFIN116-20	Polycentropus confusus	0.101521
ORFIN081-20	Polycentropus aileenae	ORFIN116-20	Polycentropus confusus	0.101521
ORFIN094-20	Polycentropus aileenae	ORFIN116-20	Polycentropus confusus	0.101521
ORFIN155-20	Polycentropus aileenae	ORFIN116-20	Polycentropus confusus	0.101521
ORFIN156-20	Polycentropus aileenae	ORFIN327-21	Polycentropus confusus	0.101521
ORFIN070-20	Polycentropus aileenae	ORFIN130-20	Polycentropus confusus	0.101543
ORFIN088-20	Polycentropus aileenae	ORFIN135-20	Polycentropus confusus	0.101593
ORFIN088-20	Polycentropus aileenae	ORFIN136-20	Polycentropus confusus	0.101593
ORFIN069-20	Polycentropus aileenae	LEPTO2167-13	Polycentropus confusus	0.101618
ORFIN081-20	Polycentropus aileenae	LEPTO2167-13	Polycentropus confusus	0.101618
ORFIN088-20	Polycentropus aileenae	LEPTO2167-13	Polycentropus confusus	0.101618
ORFIN155-20	Polycentropus aileenae	LEPTO2167-13	Polycentropus confusus	0.101618
ORFIN156-20	Polycentropus aileenae	ORFIN325-21	Polycentropus confusus	0.101705
ORFIN134-20	Polycentropus aileenae	ORFIN116-20	Polycentropus confusus	0.102176
ORFIN156-20	Polycentropus aileenae	ORFIN320-21	Polycentropus confusus	0.102531
ORFIN156-20	Polycentropus aileenae	ORFIN321-21	Polycentropus confusus	0.102814
ORFIN134-20	Polycentropus aileenae	CNLMD1530-14	Polycentropus confusus	0.102885
ORFIN134-20	Polycentropus aileenae	LEPTO1847-13	Polycentropus confusus	0.102885
ORFIN134-20	Polycentropus aileenae	LEPTO1850-13	Polycentropus confusus	0.102885
ORFIN134-20	Polycentropus aileenae	LEPTO1891-13	Polycentropus confusus	0.102885
ORFIN134-20	Polycentropus aileenae	LEPTO1963-13	Polycentropus confusus	0.102885
ORFIN134-20	Polycentropus aileenae	LEPTO2260-13	Polycentropus confusus	0.102885
ORFIN134-20	Polycentropus aileenae	LEPTO2261-13	Polycentropus confusus	0.102885
ORFIN069-20	Polycentropus aileenae	ORFIN126-20	Polycentropus confusus	0.103058
ORFIN081-20	Polycentropus aileenae	ORFIN126-20	Polycentropus confusus	0.103058
ORFIN094-20	Polycentropus aileenae	ORFIN126-20	Polycentropus confusus	0.103058
ORFIN155-20	Polycentropus aileenae	ORFIN126-20	Polycentropus confusus	0.103058
ORFIN134-20	Polycentropus aileenae	LEPTO2167-13	Polycentropus confusus	0.103085
ORFIN069-20	Polycentropus aileenae	ORFIN032-20	Polycentropus confusus	0.103106
ORFIN081-20	Polycentropus aileenae	ORFIN032-20	Polycentropus confusus	0.103106
ORFIN155-20	Polycentropus aileenae	ORFIN032-20	Polycentropus confusus	0.103106
ORFIN069-20	Polycentropus aileenae	ORFIN045-20	Polycentropus confusus	0.103106
ORFIN081-20	Polycentropus aileenae	ORFIN045-20	Polycentropus confusus	0.103106
ORFIN155-20	Polycentropus aileenae	ORFIN045-20	Polycentropus confusus	0.103106
ORFIN069-20	Polycentropus aileenae	LEPTO1847-13	Polycentropus confusus	0.103146
ORFIN081-20	Polycentropus aileenae	LEPTO1847-13	Polycentropus confusus	0.103146
ORFIN088-20	Polycentropus aileenae	LEPTO1847-13	Polycentropus confusus	0.103146
ORFIN155-20	Polycentropus aileenae	LEPTO1847-13	Polycentropus confusus	0.103146
ORFIN134-20	Polycentropus aileenae	ORFIN094-20	Polycentropus confusus	0.103215
ORFIN156-20	Polycentropus aileenae	ORFIN326-21	Polycentropus confusus	0.103287
ORFIN069-20	Polycentropus aileenae	ORFIN130-20	Polycentropus confusus	0.103437
ORFIN081-20	Polycentropus aileenae	ORFIN130-20	Polycentropus confusus	0.103437
ORFIN094-20	Polycentropus aileenae	ORFIN130-20	Polycentropus confusus	0.103437
ORFIN155-20	Polycentropus aileenae	ORFIN130-20	Polycentropus confusus	0.103437
ORFIN174-20	Polycentropus aileenae	ORFIN312-21	Polycentropus confusus	0.104063
ORFIN070-20	Polycentropus aileenae	ORFIN135-20	Polycentropus confusus	0.104171
ORFIN070-20	Polycentropus aileenae	ORFIN136-20	Polycentropus confusus	0.104171
ORFIN134-20	Polycentropus aileenae	NBTRI493-08	Polycentropus confusus	0.104221
ORFIN134-20	Polycentropus aileenae	ORFIN095-20	Polycentropus confusus	0.104221
ORFIN134-20	Polycentropus aileenae	ORFIN126-20	Polycentropus confusus	0.104221
ORFIN134-20	Polycentropus aileenae	ORFIN130-20	Polycentropus confusus	0.104221
ORFIN134-20	Polycentropus aileenae	ORFIN135-20	Polycentropus confusus	0.104221
ORFIN134-20	Polycentropus aileenae	ORFIN136-20	Polycentropus confusus	0.104221
ORFIN156-20	Polycentropus aileenae	ORFIN316-21	Polycentropus confusus	0.104521
ORFIN174-20	Polycentropus aileenae	ORFIN331-21	Polycentropus confusus	0.104613
ORFIN070-20	Polycentropus aileenae	ORFIN032-20	Polycentropus confusus	0.104641
ORFIN070-20	Polycentropus aileenae	ORFIN045-20	Polycentropus confusus	0.104641
ORFIN156-20	Polycentropus aileenae	ORFIN322-21	Polycentropus confusus	0.104892
ORFIN069-20	Polycentropus aileenae	ORFIN135-20	Polycentropus confusus	0.105042
ORFIN081-20	Polycentropus aileenae	ORFIN135-20	Polycentropus confusus	0.105042
ORFIN094-20	Polycentropus aileenae	ORFIN135-20	Polycentropus confusus	0.105042
ORFIN155-20	Polycentropus aileenae	ORFIN135-20	Polycentropus confusus	0.105042
ORFIN069-20	Polycentropus aileenae	ORFIN136-20	Polycentropus confusus	0.105042
ORFIN081-20	Polycentropus aileenae	ORFIN136-20	Polycentropus confusus	0.105042
ORFIN094-20	Polycentropus aileenae	ORFIN136-20	Polycentropus confusus	0.105042
ORFIN155-20	Polycentropus aileenae	ORFIN136-20	Polycentropus confusus	0.105042
ORFIN094-20	Polycentropus aileenae	ORFIN032-20	Polycentropus confusus	0.106013
ORFIN094-20	Polycentropus aileenae	ORFIN045-20	Polycentropus confusus	0.106013
ORFIN156-20	Polycentropus aileenae	ORFIN312-21	Polycentropus confusus	0.107954
ORFIN134-20	Polycentropus aileenae	ORFIN299-21	Polycentropus confusus	0.120132
ORFIN134-20	Polycentropus aileenae	ORFIN300-21	Polycentropus confusus	0.120132
ORFIN112-20	Polycentropus aileenae	LEPTO2259-13	Polycentropus confusus	0.120239
ORFIN112-20	Polycentropus aileenae	LEPTO1688-13	Polycentropus confusus	0.120956
ORFIN112-20	Polycentropus aileenae	LEPTO1962-13	Polycentropus confusus	0.120956
ORFIN174-20	Polycentropus aileenae	ORFIN299-21	Polycentropus confusus	0.121843
ORFIN174-20	Polycentropus aileenae	ORFIN300-21	Polycentropus confusus	0.121843
ORFIN112-20	Polycentropus aileenae	LEPTO1040-13	Polycentropus confusus	0.122358
ORFIN113-20	Polycentropus aileenae	LEPTO2259-13	Polycentropus confusus	0.122427
ORFIN113-20	Polycentropus aileenae	LEPTO1688-13	Polycentropus confusus	0.123159
ORFIN113-20	Polycentropus aileenae	LEPTO1962-13	Polycentropus confusus	0.123159
ORFIN112-20	Polycentropus aileenae	CNFDR029-14	Polycentropus confusus	0.123249
ORFIN112-20	Polycentropus aileenae	LEPTO1929-13	Polycentropus confusus	0.123249
ORFIN112-20	Polycentropus aileenae	LEPTO1847-13	Polycentropus confusus	0.1239
ORFIN112-20	Polycentropus aileenae	LEPTO1891-13	Polycentropus confusus	0.1239
ORFIN112-20	Polycentropus aileenae	LEPTO2167-13	Polycentropus confusus	0.124148
ORFIN113-20	Polycentropus aileenae	LEPTO1040-13	Polycentropus confusus	0.124518
ORFIN112-20	Polycentropus aileenae	CNLMD1530-14	Polycentropus confusus	0.124625
ORFIN112-20	Polycentropus aileenae	LEPTO2260-13	Polycentropus confusus	0.124625
ORFIN112-20	Polycentropus aileenae	ORFIN094-20	Polycentropus confusus	0.125251
ORFIN112-20	Polycentropus aileenae	LEPTO1850-13	Polycentropus confusus	0.125371
ORFIN112-20	Polycentropus aileenae	LEPTO1963-13	Polycentropus confusus	0.125371
ORFIN112-20	Polycentropus aileenae	LEPTO2261-13	Polycentropus confusus	0.125371
ORFIN113-20	Polycentropus aileenae	CNFDR029-14	Polycentropus confusus	0.125575
ORFIN113-20	Polycentropus aileenae	LEPTO1929-13	Polycentropus confusus	0.125575
ORFIN156-20	Polycentropus aileenae	ORFIN299-21	Polycentropus confusus	0.12578
ORFIN156-20	Polycentropus aileenae	ORFIN300-21	Polycentropus confusus	0.12578
ORFIN113-20	Polycentropus aileenae	LEPTO1847-13	Polycentropus confusus	0.126127
ORFIN113-20	Polycentropus aileenae	LEPTO1891-13	Polycentropus confusus	0.126127
ORFIN113-20	Polycentropus aileenae	LEPTO2167-13	Polycentropus confusus	0.126381
ORFIN113-20	Polycentropus aileenae	CNLMD1530-14	Polycentropus confusus	0.126833
ORFIN113-20	Polycentropus aileenae	LEPTO2260-13	Polycentropus confusus	0.126833
ORFIN113-20	Polycentropus aileenae	ORFIN094-20	Polycentropus confusus	0.127435
ORFIN113-20	Polycentropus aileenae	LEPTO1850-13	Polycentropus confusus	0.127594
ORFIN113-20	Polycentropus aileenae	LEPTO1963-13	Polycentropus confusus	0.127594
ORFIN113-20	Polycentropus aileenae	LEPTO2261-13	Polycentropus confusus	0.127594
ORFIN112-20	Polycentropus aileenae	ORFIN116-20	Polycentropus confusus	0.133414
ORFIN112-20	Polycentropus aileenae	ORFIN032-20	Polycentropus confusus	0.13498
ORFIN112-20	Polycentropus aileenae	ORFIN045-20	Polycentropus confusus	0.13498
ORFIN113-20	Polycentropus aileenae	ORFIN116-20	Polycentropus confusus	0.135418
ORFIN112-20	Polycentropus aileenae	ORFIN135-20	Polycentropus confusus	0.137332
ORFIN112-20	Polycentropus aileenae	ORFIN136-20	Polycentropus confusus	0.137332
ORFIN112-20	Polycentropus aileenae	ORFIN130-20	Polycentropus confusus	0.137342
ORFIN112-20	Polycentropus aileenae	ORFIN126-20	Polycentropus confusus	0.137398
ORFIN111-20	Polycentropus aileenae	NBTRI493-08	Polycentropus confusus	0.13743
ORFIN112-20	Polycentropus aileenae	ORFIN095-20	Polycentropus confusus	0.13743
ORFIN113-20	Polycentropus aileenae	ORFIN032-20	Polycentropus confusus	0.138029
ORFIN113-20	Polycentropus aileenae	ORFIN045-20	Polycentropus confusus	0.138029
ORFIN113-20	Polycentropus aileenae	ORFIN135-20	Polycentropus confusus	0.139348
ORFIN114-20	Polycentropus aileenae	ORFIN136-20	Polycentropus confusus	0.139348
ORFIN113-20	Polycentropus aileenae	NBTRI493-08	Polycentropus confusus	0.13945
ORFIN113-20	Polycentropus aileenae	ORFIN095-20	Polycentropus confusus	0.13945
ORFIN113-20	Polycentropus aileenae	ORFIN130-20	Polycentropus confusus	0.13947
ORFIN113-20	Polycentropus aileenae	ORFIN126-20	Polycentropus confusus	0.139558
ORFIN088-20	Polycentropus aileenae	ORFIN113-20	Polycentropus denningi	0.156338
ORFIN082-20	Polycentropus aileenae	LATPA072-12	Polycentropus denningi	0.158349
ORFIN174-20	Polycentropus aileenae	LATPA072-12	Polycentropus denningi	0.158349
ORFIN082-20	Polycentropus aileenae	DRCAD357-10	Polycentropus denningi	0.159768
ORFIN082-20	Polycentropus aileenae	DRCAD358-10	Polycentropus denningi	0.159768
ORFIN082-20	Polycentropus aileenae	DRCAD359-10	Polycentropus denningi	0.159768
ORFIN094-20	Polycentropus aileenae	ORFIN113-20	Polycentropus denningi	0.159783
ORFIN155-20	Polycentropus aileenae	ORFIN113-20	Polycentropus denningi	0.159783
ORFIN070-20	Polycentropus aileenae	LATPA072-12	Polycentropus denningi	0.1605
ORFIN088-20	Polycentropus aileenae	LATPA072-12	Polycentropus denningi	0.1605
ORFIN155-20	Polycentropus aileenae	LATPA072-12	Polycentropus denningi	0.1605
ORFIN172-20	Polycentropus aileenae	DRCAD357-10	Polycentropus denningi	0.161375
ORFIN172-20	Polycentropus aileenae	DRCAD358-10	Polycentropus denningi	0.161375
ORFIN174-20	Polycentropus aileenae	DRCAD359-10	Polycentropus denningi	0.161375
ORFIN021-20	Polycentropus aileenae	ORFIN113-20	Polycentropus denningi	0.161832
ORFIN069-20	Polycentropus aileenae	ORFIN113-20	Polycentropus denningi	0.161832
ORFIN081-20	Polycentropus aileenae	ORFIN113-20	Polycentropus denningi	0.161832
ORFIN174-20	Polycentropus aileenae	ORFIN113-20	Polycentropus denningi	0.161832
ORFIN134-20	Polycentropus aileenae	ORFIN113-20	Polycentropus denningi	0.162115
ORFIN021-20	Polycentropus aileenae	LATPA072-12	Polycentropus denningi	0.162659
ORFIN067-20	Polycentropus aileenae	LATPA072-12	Polycentropus denningi	0.162659
ORFIN081-20	Polycentropus aileenae	LATPA072-12	Polycentropus denningi	0.162659
ORFIN088-20	Polycentropus aileenae	DRCAD357-10	Polycentropus denningi	0.163317
ORFIN155-20	Polycentropus aileenae	DRCAD357-10	Polycentropus denningi	0.163317
ORFIN088-20	Polycentropus aileenae	DRCAD358-10	Polycentropus denningi	0.163317
ORFIN155-20	Polycentropus aileenae	DRCAD358-10	Polycentropus denningi	0.163317
ORFIN088-20	Polycentropus aileenae	DRCAD359-10	Polycentropus denningi	0.163317
ORFIN155-20	Polycentropus aileenae	DRCAD359-10	Polycentropus denningi	0.163317
ORFIN070-20	Polycentropus aileenae	ORFIN113-20	Polycentropus denningi	0.16389
ORFIN070-20	Polycentropus aileenae	DRCAD357-10	Polycentropus denningi	0.163982
ORFIN070-20	Polycentropus aileenae	DRCAD358-10	Polycentropus denningi	0.163982
ORFIN070-20	Polycentropus aileenae	DRCAD359-10	Polycentropus denningi	0.163982
ORFIN134-20	Polycentropus aileenae	DRCAD357-10	Polycentropus denningi	0.164327
ORFIN134-20	Polycentropus aileenae	DRCAD358-10	Polycentropus denningi	0.164327
ORFIN134-20	Polycentropus aileenae	DRCAD359-10	Polycentropus denningi	0.164327
ORFIN020-20	Polycentropus aileenae	DRCAD357-10	Polycentropus denningi	0.165266
ORFIN067-20	Polycentropus aileenae	DRCAD357-10	Polycentropus denningi	0.165266
ORFIN081-20	Polycentropus aileenae	DRCAD357-10	Polycentropus denningi	0.165266
ORFIN020-20	Polycentropus aileenae	DRCAD358-10	Polycentropus denningi	0.165266
ORFIN067-20	Polycentropus aileenae	DRCAD358-10	Polycentropus denningi	0.165266
ORFIN081-20	Polycentropus aileenae	DRCAD358-10	Polycentropus denningi	0.165266
ORFIN020-20	Polycentropus aileenae	DRCAD359-10	Polycentropus denningi	0.165266
ORFIN067-20	Polycentropus aileenae	DRCAD359-10	Polycentropus denningi	0.165266
ORFIN081-20	Polycentropus aileenae	DRCAD359-10	Polycentropus denningi	0.165266
ORFIN134-20	Polycentropus aileenae	LATPA072-12	Polycentropus denningi	0.165445
ORFIN112-20	Polycentropus aileenae	LATPA072-12	Polycentropus denningi	0.173425
ORFIN113-20	Polycentropus aileenae	LATPA072-12	Polycentropus denningi	0.175789
ORFIN112-20	Polycentropus aileenae	DRCAD357-10	Polycentropus denningi	0.186103
ORFIN112-20	Polycentropus aileenae	DRCAD358-10	Polycentropus denningi	0.186103
ORFIN112-20	Polycentropus aileenae	DRCAD359-10	Polycentropus denningi	0.186103
ORFIN112-20	Polycentropus aileenae	ORFIN113-20	Polycentropus denningi	0.188067
ORFIN113-20	Polycentropus aileenae	DRCAD357-10	Polycentropus denningi	0.188277
ORFIN113-20	Polycentropus aileenae	DRCAD358-10	Polycentropus denningi	0.188277
ORFIN113-20	Polycentropus aileenae	DRCAD359-10	Polycentropus denningi	0.188277
ORFIN113-20	Polycentropus aileenae	ORFIN113-20	Polycentropus denningi	0.190382
ORFIN134-20	Polycentropus aileenae	ORFIN283-20	Polycentropus elarus	0.0421387
ORFIN174-20	Polycentropus aileenae	ORFIN283-20	Polycentropus elarus	0.0449091
ORFIN174-20	Polycentropus aileenae	ORFIN285-20	Polycentropus elarus	0.0461947
ORFIN082-20	Polycentropus aileenae	LEPTO2081-13	Polycentropus elarus	0.047748
ORFIN174-20	Polycentropus aileenae	LEPTO2081-13	Polycentropus elarus	0.047748
ORFIN156-20	Polycentropus aileenae	ORFIN283-20	Polycentropus elarus	0.0482761
ORFIN134-20	Polycentropus aileenae	ORFIN285-20	Polycentropus elarus	0.048696
ORFIN130-20	Polycentropus aileenae	PKCAD192-07	Polycentropus elarus	0.048696
ORFIN130-20	Polycentropus aileenae	PKCAD222-07	Polycentropus elarus	0.048696
ORFIN172-20	Polycentropus aileenae	PKCAD192-07	Polycentropus elarus	0.0493315
ORFIN172-20	Polycentropus aileenae	PKCAD222-07	Polycentropus elarus	0.0493315
ORFIN081-20	Polycentropus aileenae	PKCAD192-07	Polycentropus elarus	0.0493897
ORFIN081-20	Polycentropus aileenae	PKCAD222-07	Polycentropus elarus	0.0493897
ORFIN070-20	Polycentropus aileenae	LEPTO2081-13	Polycentropus elarus	0.0496068
ORFIN156-20	Polycentropus aileenae	ORFIN285-20	Polycentropus elarus	0.0497919
ORFIN134-20	Polycentropus aileenae	LEPTO2081-13	Polycentropus elarus	0.0502376
ORFIN069-20	Polycentropus aileenae	PKCAD192-07	Polycentropus elarus	0.0506214
ORFIN069-20	Polycentropus aileenae	PKCAD222-07	Polycentropus elarus	0.0506214
ORFIN130-20	Polycentropus aileenae	PKCAD281-07	Polycentropus elarus	0.0510762
ORFIN081-20	Polycentropus aileenae	PKCAD281-07	Polycentropus elarus	0.0512365
ORFIN172-20	Polycentropus aileenae	PKCAD281-07	Polycentropus elarus	0.0512365
ORFIN021-20	Polycentropus aileenae	LEPTO2081-13	Polycentropus elarus	0.0514725
ORFIN069-20	Polycentropus aileenae	LEPTO2081-13	Polycentropus elarus	0.0514725
ORFIN081-20	Polycentropus aileenae	LEPTO2081-13	Polycentropus elarus	0.0514725
ORFIN088-20	Polycentropus aileenae	LEPTO2081-13	Polycentropus elarus	0.0514725
ORFIN155-20	Polycentropus aileenae	LEPTO2081-13	Polycentropus elarus	0.0514725
ORFIN020-20	Polycentropus aileenae	PKCAD192-07	Polycentropus elarus	0.0526872
ORFIN067-20	Polycentropus aileenae	PKCAD192-07	Polycentropus elarus	0.0526872
ORFIN080-20	Polycentropus aileenae	PKCAD192-07	Polycentropus elarus	0.0526872
ORFIN088-20	Polycentropus aileenae	PKCAD192-07	Polycentropus elarus	0.0526872
ORFIN155-20	Polycentropus aileenae	PKCAD192-07	Polycentropus elarus	0.0526872
ORFIN020-20	Polycentropus aileenae	PKCAD222-07	Polycentropus elarus	0.0526872
ORFIN067-20	Polycentropus aileenae	PKCAD222-07	Polycentropus elarus	0.0526872
ORFIN080-20	Polycentropus aileenae	PKCAD222-07	Polycentropus elarus	0.0526872
ORFIN088-20	Polycentropus aileenae	PKCAD222-07	Polycentropus elarus	0.0526872
ORFIN155-20	Polycentropus aileenae	PKCAD222-07	Polycentropus elarus	0.0526872
ORFIN069-20	Polycentropus aileenae	PKCAD281-07	Polycentropus elarus	0.0533155
ORFIN088-20	Polycentropus aileenae	PKCAD281-07	Polycentropus elarus	0.0533155
ORFIN155-20	Polycentropus aileenae	PKCAD281-07	Polycentropus elarus	0.0533155
ORFIN020-20	Polycentropus aileenae	PKCAD281-07	Polycentropus elarus	0.0554032
ORFIN067-20	Polycentropus aileenae	PKCAD281-07	Polycentropus elarus	0.0554032
ORFIN080-20	Polycentropus aileenae	PKCAD281-07	Polycentropus elarus	0.0554032
ORFIN112-20	Polycentropus aileenae	ORFIN283-20	Polycentropus elarus	0.0588003
ORFIN114-20	Polycentropus aileenae	ORFIN283-20	Polycentropus elarus	0.0626914
ORFIN111-20	Polycentropus aileenae	PKCAD281-07	Polycentropus elarus	0.0848272
ORFIN112-20	Polycentropus aileenae	PKCAD281-07	Polycentropus elarus	0.0871259
ORFIN112-20	Polycentropus aileenae	LEPTO2081-13	Polycentropus elarus	0.0930513
ORFIN113-20	Polycentropus aileenae	LEPTO2081-13	Polycentropus elarus	0.095161
ORFIN112-20	Polycentropus aileenae	ORFIN285-20	Polycentropus elarus	0.0980058
ORFIN114-20	Polycentropus aileenae	ORFIN285-20	Polycentropus elarus	0.100068
ORFIN111-20	Polycentropus aileenae	PKCAD192-07	Polycentropus elarus	0.101059
ORFIN111-20	Polycentropus aileenae	PKCAD222-07	Polycentropus elarus	0.101059
ORFIN112-20	Polycentropus aileenae	PKCAD192-07	Polycentropus elarus	0.102971
ORFIN112-20	Polycentropus aileenae	PKCAD222-07	Polycentropus elarus	0.102971
ORFIN172-20	Polycentropus aileenae	FLCAD099-09	Polycentropus floridensis	0.134983
ORFIN174-20	Polycentropus aileenae	ORFIN065-20	Polycentropus floridensis	0.136863
ORFIN020-20	Polycentropus aileenae	FLCAD099-09	Polycentropus floridensis	0.136895
ORFIN067-20	Polycentropus aileenae	FLCAD099-09	Polycentropus floridensis	0.138814
ORFIN080-20	Polycentropus aileenae	FLCAD099-09	Polycentropus floridensis	0.138814
ORFIN088-20	Polycentropus aileenae	FLCAD099-09	Polycentropus floridensis	0.138814
ORFIN155-20	Polycentropus aileenae	FLCAD099-09	Polycentropus floridensis	0.138814
ORFIN069-20	Polycentropus aileenae	FLCAD099-09	Polycentropus floridensis	0.138861
ORFIN021-20	Polycentropus aileenae	ORFIN065-20	Polycentropus floridensis	0.140048
ORFIN174-20	Polycentropus aileenae	ORFIN061-20	Polycentropus floridensis	0.141635
ORFIN174-20	Polycentropus aileenae	ORFIN062-20	Polycentropus floridensis	0.141635
ORFIN082-20	Polycentropus aileenae	FLCAD099-09	Polycentropus floridensis	0.142329
ORFIN069-20	Polycentropus aileenae	ORFIN065-20	Polycentropus floridensis	0.143253
ORFIN081-20	Polycentropus aileenae	ORFIN065-20	Polycentropus floridensis	0.143253
ORFIN155-20	Polycentropus aileenae	ORFIN065-20	Polycentropus floridensis	0.143253
ORFIN070-20	Polycentropus aileenae	ORFIN065-20	Polycentropus floridensis	0.143531
ORFIN134-20	Polycentropus aileenae	FLCAD099-09	Polycentropus floridensis	0.144718
ORFIN021-20	Polycentropus aileenae	ORFIN061-20	Polycentropus floridensis	0.14475
ORFIN021-20	Polycentropus aileenae	ORFIN062-20	Polycentropus floridensis	0.14475
ORFIN094-20	Polycentropus aileenae	ORFIN065-20	Polycentropus floridensis	0.146479
ORFIN069-20	Polycentropus aileenae	ORFIN061-20	Polycentropus floridensis	0.147885
ORFIN081-20	Polycentropus aileenae	ORFIN061-20	Polycentropus floridensis	0.147885
ORFIN155-20	Polycentropus aileenae	ORFIN061-20	Polycentropus floridensis	0.147885
ORFIN069-20	Polycentropus aileenae	ORFIN062-20	Polycentropus floridensis	0.147885
ORFIN081-20	Polycentropus aileenae	ORFIN062-20	Polycentropus floridensis	0.147885
ORFIN155-20	Polycentropus aileenae	ORFIN062-20	Polycentropus floridensis	0.147885
ORFIN134-20	Polycentropus aileenae	ORFIN065-20	Polycentropus floridensis	0.148057
ORFIN070-20	Polycentropus aileenae	ORFIN061-20	Polycentropus floridensis	0.148345
ORFIN070-20	Polycentropus aileenae	ORFIN062-20	Polycentropus floridensis	0.148345
ORFIN082-20	Polycentropus aileenae	ORFIN065-20	Polycentropus floridensis	0.149549
ORFIN094-20	Polycentropus aileenae	ORFIN061-20	Polycentropus floridensis	0.15104
ORFIN094-20	Polycentropus aileenae	ORFIN062-20	Polycentropus floridensis	0.15104
ORFIN134-20	Polycentropus aileenae	ORFIN061-20	Polycentropus floridensis	0.153205
ORFIN134-20	Polycentropus aileenae	ORFIN062-20	Polycentropus floridensis	0.153205
ORFIN082-20	Polycentropus aileenae	ORFIN061-20	Polycentropus floridensis	0.154298
ORFIN082-20	Polycentropus aileenae	ORFIN062-20	Polycentropus floridensis	0.154298
ORFIN112-20	Polycentropus aileenae	ORFIN065-20	Polycentropus floridensis	0.180963
ORFIN113-20	Polycentropus aileenae	ORFIN065-20	Polycentropus floridensis	0.180963
ORFIN111-20	Polycentropus aileenae	FLCAD099-09	Polycentropus floridensis	0.181164
ORFIN112-20	Polycentropus aileenae	ORFIN061-20	Polycentropus floridensis	0.181962
ORFIN112-20	Polycentropus aileenae	ORFIN062-20	Polycentropus floridensis	0.181962
ORFIN113-20	Polycentropus aileenae	FLCAD099-09	Polycentropus floridensis	0.183342
ORFIN113-20	Polycentropus aileenae	ORFIN061-20	Polycentropus floridensis	0.185285
ORFIN113-20	Polycentropus aileenae	ORFIN062-20	Polycentropus floridensis	0.185285
ORFIN082-20	Polycentropus aileenae	ORFIN081-20	Polycentropus gertschi	0.12932
ORFIN134-20	Polycentropus aileenae	ORFIN081-20	Polycentropus gertschi	0.129704
ORFIN021-20	Polycentropus aileenae	ORFIN081-20	Polycentropus gertschi	0.130057
ORFIN174-20	Polycentropus aileenae	ORFIN081-20	Polycentropus gertschi	0.130057
ORFIN155-20	Polycentropus aileenae	ORFIN081-20	Polycentropus gertschi	0.132045
ORFIN081-20	Polycentropus aileenae	NECAD265-08	Polycentropus gertschi	0.132602
ORFIN081-20	Polycentropus aileenae	NECAD266-08	Polycentropus gertschi	0.132602
ORFIN081-20	Polycentropus aileenae	NECAD267-08	Polycentropus gertschi	0.132602
ORFIN082-20	Polycentropus aileenae	ORFIN071-20	Polycentropus gertschi	0.132602
ORFIN081-20	Polycentropus aileenae	NECAD268-08	Polycentropus gertschi	0.132831
ORFIN020-20	Polycentropus aileenae	NECAD265-08	Polycentropus gertschi	0.133184
ORFIN172-20	Polycentropus aileenae	NECAD265-08	Polycentropus gertschi	0.133184
ORFIN172-20	Polycentropus aileenae	NECAD266-08	Polycentropus gertschi	0.133184
ORFIN172-20	Polycentropus aileenae	NECAD267-08	Polycentropus gertschi	0.133184
ORFIN021-20	Polycentropus aileenae	ORFIN071-20	Polycentropus gertschi	0.133184
ORFIN174-20	Polycentropus aileenae	ORFIN071-20	Polycentropus gertschi	0.133184
ORFIN172-20	Polycentropus aileenae	NECAD268-08	Polycentropus gertschi	0.133407
ORFIN070-20	Polycentropus aileenae	ORFIN081-20	Polycentropus gertschi	0.133956
ORFIN069-20	Polycentropus aileenae	ORFIN081-20	Polycentropus gertschi	0.134041
ORFIN081-20	Polycentropus aileenae	ORFIN081-20	Polycentropus gertschi	0.134041
ORFIN094-20	Polycentropus aileenae	ORFIN081-20	Polycentropus gertschi	0.134041
ORFIN130-20	Polycentropus aileenae	NECAD265-08	Polycentropus gertschi	0.134234
ORFIN130-20	Polycentropus aileenae	NECAD266-08	Polycentropus gertschi	0.134234
ORFIN130-20	Polycentropus aileenae	NECAD267-08	Polycentropus gertschi	0.134234
ORFIN134-20	Polycentropus aileenae	ORFIN071-20	Polycentropus gertschi	0.134234
ORFIN130-20	Polycentropus aileenae	NECAD268-08	Polycentropus gertschi	0.134489
ORFIN155-20	Polycentropus aileenae	NECAD265-08	Polycentropus gertschi	0.135043
ORFIN155-20	Polycentropus aileenae	NECAD266-08	Polycentropus gertschi	0.135043
ORFIN155-20	Polycentropus aileenae	NECAD267-08	Polycentropus gertschi	0.135043
ORFIN155-20	Polycentropus aileenae	ORFIN071-20	Polycentropus gertschi	0.135043
ORFIN155-20	Polycentropus aileenae	NECAD268-08	Polycentropus gertschi	0.135269
ORFIN069-20	Polycentropus aileenae	NECAD265-08	Polycentropus gertschi	0.136901
ORFIN069-20	Polycentropus aileenae	NECAD266-08	Polycentropus gertschi	0.136901
ORFIN069-20	Polycentropus aileenae	NECAD267-08	Polycentropus gertschi	0.136901
ORFIN070-20	Polycentropus aileenae	ORFIN071-20	Polycentropus gertschi	0.136901
ORFIN067-20	Polycentropus aileenae	NECAD265-08	Polycentropus gertschi	0.136908
ORFIN080-20	Polycentropus aileenae	NECAD265-08	Polycentropus gertschi	0.136908
ORFIN088-20	Polycentropus aileenae	NECAD265-08	Polycentropus gertschi	0.136908
ORFIN020-20	Polycentropus aileenae	NECAD266-08	Polycentropus gertschi	0.136908
ORFIN067-20	Polycentropus aileenae	NECAD266-08	Polycentropus gertschi	0.136908
ORFIN080-20	Polycentropus aileenae	NECAD266-08	Polycentropus gertschi	0.136908
ORFIN088-20	Polycentropus aileenae	NECAD266-08	Polycentropus gertschi	0.136908
ORFIN020-20	Polycentropus aileenae	NECAD267-08	Polycentropus gertschi	0.136908
ORFIN067-20	Polycentropus aileenae	NECAD267-08	Polycentropus gertschi	0.136908
ORFIN080-20	Polycentropus aileenae	NECAD267-08	Polycentropus gertschi	0.136908
ORFIN088-20	Polycentropus aileenae	NECAD267-08	Polycentropus gertschi	0.136908
ORFIN069-20	Polycentropus aileenae	ORFIN071-20	Polycentropus gertschi	0.136908
ORFIN081-20	Polycentropus aileenae	ORFIN071-20	Polycentropus gertschi	0.136908
ORFIN094-20	Polycentropus aileenae	ORFIN071-20	Polycentropus gertschi	0.136908
ORFIN069-20	Polycentropus aileenae	NECAD268-08	Polycentropus gertschi	0.137136
ORFIN020-20	Polycentropus aileenae	NECAD268-08	Polycentropus gertschi	0.137138
ORFIN067-20	Polycentropus aileenae	NECAD268-08	Polycentropus gertschi	0.137138
ORFIN080-20	Polycentropus aileenae	NECAD268-08	Polycentropus gertschi	0.137138
ORFIN088-20	Polycentropus aileenae	NECAD268-08	Polycentropus gertschi	0.137138
ORFIN082-20	Polycentropus aileenae	ORFIN072-20	Polycentropus gertschi	0.1403
ORFIN021-20	Polycentropus aileenae	ORFIN072-20	Polycentropus gertschi	0.140828
ORFIN174-20	Polycentropus aileenae	ORFIN072-20	Polycentropus gertschi	0.140828
ORFIN134-20	Polycentropus aileenae	ORFIN072-20	Polycentropus gertschi	0.141753
ORFIN155-20	Polycentropus aileenae	ORFIN072-20	Polycentropus gertschi	0.143877
ORFIN069-20	Polycentropus aileenae	ORFIN072-20	Polycentropus gertschi	0.146944
ORFIN081-20	Polycentropus aileenae	ORFIN072-20	Polycentropus gertschi	0.146944
ORFIN070-20	Polycentropus aileenae	ORFIN072-20	Polycentropus gertschi	0.147347
ORFIN094-20	Polycentropus aileenae	ORFIN072-20	Polycentropus gertschi	0.150031
ORFIN112-20	Polycentropus aileenae	ORFIN081-20	Polycentropus gertschi	0.154133
ORFIN113-20	Polycentropus aileenae	ORFIN081-20	Polycentropus gertschi	0.156226
ORFIN111-20	Polycentropus aileenae	NECAD265-08	Polycentropus gertschi	0.158747
ORFIN111-20	Polycentropus aileenae	NECAD266-08	Polycentropus gertschi	0.158747
ORFIN111-20	Polycentropus aileenae	NECAD267-08	Polycentropus gertschi	0.158747
ORFIN111-20	Polycentropus aileenae	NECAD268-08	Polycentropus gertschi	0.158747
ORFIN112-20	Polycentropus aileenae	ORFIN071-20	Polycentropus gertschi	0.158747
ORFIN113-20	Polycentropus aileenae	NECAD265-08	Polycentropus gertschi	0.160809
ORFIN113-20	Polycentropus aileenae	NECAD266-08	Polycentropus gertschi	0.160809
ORFIN113-20	Polycentropus aileenae	NECAD267-08	Polycentropus gertschi	0.160809
ORFIN113-20	Polycentropus aileenae	NECAD268-08	Polycentropus gertschi	0.160809
ORFIN113-20	Polycentropus aileenae	ORFIN071-20	Polycentropus gertschi	0.160809
ORFIN112-20	Polycentropus aileenae	ORFIN072-20	Polycentropus gertschi	0.183303
ORFIN113-20	Polycentropus aileenae	ORFIN072-20	Polycentropus gertschi	0.186539
ORFIN082-20	Polycentropus aileenae	CSUTR220-10	Polycentropus halidus	0.116395
ORFIN020-20	Polycentropus aileenae	CSUTR220-10	Polycentropus halidus	0.121535
ORFIN067-20	Polycentropus aileenae	CSUTR220-10	Polycentropus halidus	0.121535
ORFIN080-20	Polycentropus aileenae	CSUTR220-10	Polycentropus halidus	0.121535
ORFIN088-20	Polycentropus aileenae	CSUTR220-10	Polycentropus halidus	0.121535
ORFIN155-20	Polycentropus aileenae	CSUTR220-10	Polycentropus halidus	0.121535
ORFIN172-20	Polycentropus aileenae	CSUTR220-10	Polycentropus halidus	0.121535
ORFIN082-20	Polycentropus aileenae	BBTUS074-10	Polycentropus halidus	0.122928
ORFIN082-20	Polycentropus aileenae	BBTUS150-10	Polycentropus halidus	0.122928
ORFIN082-20	Polycentropus aileenae	CSUTR219-10	Polycentropus halidus	0.122928
ORFIN082-20	Polycentropus aileenae	CSUTR221-10	Polycentropus halidus	0.122928
ORFIN081-20	Polycentropus aileenae	NECAD269-08	Polycentropus halidus	0.122928
ORFIN134-20	Polycentropus aileenae	CSUTR220-10	Polycentropus halidus	0.124682
ORFIN082-20	Polycentropus aileenae	BBTUS075-10	Polycentropus halidus	0.124815
ORFIN082-20	Polycentropus aileenae	CSUTR207-10	Polycentropus halidus	0.124815
ORFIN082-20	Polycentropus aileenae	NECAD270-08	Polycentropus halidus	0.124815
ORFIN082-20	Polycentropus aileenae	NECAD271-08	Polycentropus halidus	0.124815
ORFIN082-20	Polycentropus aileenae	SGABR2641-12	Polycentropus halidus	0.124815
ORFIN082-20	Polycentropus aileenae	SGABR2644-12	Polycentropus halidus	0.124815
ORFIN082-20	Polycentropus aileenae	SGABR2647-12	Polycentropus halidus	0.124815
ORFIN082-20	Polycentropus aileenae	SGABR2649-12	Polycentropus halidus	0.124815
ORFIN082-20	Polycentropus aileenae	SGABR2651-12	Polycentropus halidus	0.124815
ORFIN082-20	Polycentropus aileenae	SGABR2660-12	Polycentropus halidus	0.124815
ORFIN082-20	Polycentropus aileenae	SGABR2661-12	Polycentropus halidus	0.124815
ORFIN082-20	Polycentropus aileenae	SGABR2645-12	Polycentropus halidus	0.125069
ORFIN082-20	Polycentropus aileenae	SGABR2654-12	Polycentropus halidus	0.125069
ORFIN070-20	Polycentropus aileenae	CSUTR220-10	Polycentropus halidus	0.125198
ORFIN082-20	Polycentropus aileenae	SGABR2648-12	Polycentropus halidus	0.125309
ORFIN082-20	Polycentropus aileenae	SGABR2640-12	Polycentropus halidus	0.126452
ORFIN082-20	Polycentropus aileenae	SGABR2650-12	Polycentropus halidus	0.126452
ORFIN082-20	Polycentropus aileenae	SGABR2656-12	Polycentropus halidus	0.126452
ORFIN082-20	Polycentropus aileenae	SGABR2655-12	Polycentropus halidus	0.126551
ORFIN082-20	Polycentropus aileenae	SGABR2662-12	Polycentropus halidus	0.126836
ORFIN082-20	Polycentropus aileenae	SGABR2639-12	Polycentropus halidus	0.127061
ORFIN082-20	Polycentropus aileenae	NECAD272-08	Polycentropus halidus	0.127407
ORFIN082-20	Polycentropus aileenae	NECAD273-08	Polycentropus halidus	0.127407
ORFIN082-20	Polycentropus aileenae	SGABR2646-12	Polycentropus halidus	0.127407
ORFIN020-20	Polycentropus aileenae	BBTUS074-10	Polycentropus halidus	0.127484
ORFIN067-20	Polycentropus aileenae	BBTUS074-10	Polycentropus halidus	0.127484
ORFIN080-20	Polycentropus aileenae	BBTUS074-10	Polycentropus halidus	0.127484
ORFIN088-20	Polycentropus aileenae	BBTUS074-10	Polycentropus halidus	0.127484
ORFIN155-20	Polycentropus aileenae	BBTUS074-10	Polycentropus halidus	0.127484
ORFIN172-20	Polycentropus aileenae	BBTUS074-10	Polycentropus halidus	0.127484
ORFIN020-20	Polycentropus aileenae	BBTUS150-10	Polycentropus halidus	0.127484
ORFIN067-20	Polycentropus aileenae	BBTUS150-10	Polycentropus halidus	0.127484
ORFIN080-20	Polycentropus aileenae	BBTUS150-10	Polycentropus halidus	0.127484
ORFIN088-20	Polycentropus aileenae	BBTUS150-10	Polycentropus halidus	0.127484
ORFIN155-20	Polycentropus aileenae	BBTUS150-10	Polycentropus halidus	0.127484
ORFIN172-20	Polycentropus aileenae	BBTUS150-10	Polycentropus halidus	0.127484
ORFIN020-20	Polycentropus aileenae	CSUTR219-10	Polycentropus halidus	0.127484
ORFIN067-20	Polycentropus aileenae	CSUTR219-10	Polycentropus halidus	0.127484
ORFIN080-20	Polycentropus aileenae	CSUTR219-10	Polycentropus halidus	0.127484
ORFIN088-20	Polycentropus aileenae	CSUTR219-10	Polycentropus halidus	0.127484
ORFIN155-20	Polycentropus aileenae	CSUTR219-10	Polycentropus halidus	0.127484
ORFIN172-20	Polycentropus aileenae	CSUTR219-10	Polycentropus halidus	0.127484
ORFIN020-20	Polycentropus aileenae	CSUTR221-10	Polycentropus halidus	0.127484
ORFIN067-20	Polycentropus aileenae	CSUTR221-10	Polycentropus halidus	0.127484
ORFIN080-20	Polycentropus aileenae	CSUTR221-10	Polycentropus halidus	0.127484
ORFIN088-20	Polycentropus aileenae	CSUTR221-10	Polycentropus halidus	0.127484
ORFIN155-20	Polycentropus aileenae	CSUTR221-10	Polycentropus halidus	0.127484
ORFIN172-20	Polycentropus aileenae	CSUTR221-10	Polycentropus halidus	0.127484
ORFIN020-20	Polycentropus aileenae	NECAD269-08	Polycentropus halidus	0.127484
ORFIN067-20	Polycentropus aileenae	NECAD269-08	Polycentropus halidus	0.127484
ORFIN080-20	Polycentropus aileenae	NECAD269-08	Polycentropus halidus	0.127484
ORFIN088-20	Polycentropus aileenae	NECAD269-08	Polycentropus halidus	0.127484
ORFIN155-20	Polycentropus aileenae	NECAD269-08	Polycentropus halidus	0.127484
ORFIN172-20	Polycentropus aileenae	NECAD269-08	Polycentropus halidus	0.127484
ORFIN082-20	Polycentropus aileenae	SGABR2653-12	Polycentropus halidus	0.127512
ORFIN088-20	Polycentropus aileenae	SGABR2648-12	Polycentropus halidus	0.127713
ORFIN155-20	Polycentropus aileenae	SGABR2648-12	Polycentropus halidus	0.127713
ORFIN082-20	Polycentropus aileenae	SGABR2642-12	Polycentropus halidus	0.127739
ORFIN082-20	Polycentropus aileenae	SGABR2658-12	Polycentropus halidus	0.127739
ORFIN082-20	Polycentropus aileenae	SGABR2652-12	Polycentropus halidus	0.127966
ORFIN082-20	Polycentropus aileenae	SGABR2663-12	Polycentropus halidus	0.127966
ORFIN082-20	Polycentropus aileenae	SGABR2657-12	Polycentropus halidus	0.128284
ORFIN021-20	Polycentropus aileenae	SGABR2645-12	Polycentropus halidus	0.128923
ORFIN069-20	Polycentropus aileenae	SGABR2645-12	Polycentropus halidus	0.128923
ORFIN081-20	Polycentropus aileenae	SGABR2645-12	Polycentropus halidus	0.128923
ORFIN088-20	Polycentropus aileenae	SGABR2645-12	Polycentropus halidus	0.128923
ORFIN155-20	Polycentropus aileenae	SGABR2645-12	Polycentropus halidus	0.128923
ORFIN174-20	Polycentropus aileenae	SGABR2645-12	Polycentropus halidus	0.128923
ORFIN021-20	Polycentropus aileenae	SGABR2654-12	Polycentropus halidus	0.128923
ORFIN069-20	Polycentropus aileenae	SGABR2654-12	Polycentropus halidus	0.128923
ORFIN081-20	Polycentropus aileenae	SGABR2654-12	Polycentropus halidus	0.128923
ORFIN088-20	Polycentropus aileenae	SGABR2654-12	Polycentropus halidus	0.128923
ORFIN155-20	Polycentropus aileenae	SGABR2654-12	Polycentropus halidus	0.128923
ORFIN174-20	Polycentropus aileenae	SGABR2654-12	Polycentropus halidus	0.128923
ORFIN082-20	Polycentropus aileenae	SGABR2659-12	Polycentropus halidus	0.129221
ORFIN020-20	Polycentropus aileenae	BBTUS075-10	Polycentropus halidus	0.129322
ORFIN067-20	Polycentropus aileenae	BBTUS075-10	Polycentropus halidus	0.129322
ORFIN080-20	Polycentropus aileenae	BBTUS075-10	Polycentropus halidus	0.129322
ORFIN088-20	Polycentropus aileenae	BBTUS075-10	Polycentropus halidus	0.129322
ORFIN155-20	Polycentropus aileenae	BBTUS075-10	Polycentropus halidus	0.129322
ORFIN172-20	Polycentropus aileenae	BBTUS075-10	Polycentropus halidus	0.129322
ORFIN020-20	Polycentropus aileenae	CSUTR207-10	Polycentropus halidus	0.129322
ORFIN067-20	Polycentropus aileenae	CSUTR207-10	Polycentropus halidus	0.129322
ORFIN080-20	Polycentropus aileenae	CSUTR207-10	Polycentropus halidus	0.129322
ORFIN088-20	Polycentropus aileenae	CSUTR207-10	Polycentropus halidus	0.129322
ORFIN155-20	Polycentropus aileenae	CSUTR207-10	Polycentropus halidus	0.129322
ORFIN172-20	Polycentropus aileenae	CSUTR207-10	Polycentropus halidus	0.129322
ORFIN020-20	Polycentropus aileenae	NECAD270-08	Polycentropus halidus	0.129322
ORFIN067-20	Polycentropus aileenae	NECAD270-08	Polycentropus halidus	0.129322
ORFIN080-20	Polycentropus aileenae	NECAD270-08	Polycentropus halidus	0.129322
ORFIN088-20	Polycentropus aileenae	NECAD270-08	Polycentropus halidus	0.129322
ORFIN155-20	Polycentropus aileenae	NECAD270-08	Polycentropus halidus	0.129322
ORFIN172-20	Polycentropus aileenae	NECAD270-08	Polycentropus halidus	0.129322
ORFIN020-20	Polycentropus aileenae	NECAD271-08	Polycentropus halidus	0.129322
ORFIN067-20	Polycentropus aileenae	NECAD271-08	Polycentropus halidus	0.129322
ORFIN080-20	Polycentropus aileenae	NECAD271-08	Polycentropus halidus	0.129322
ORFIN088-20	Polycentropus aileenae	NECAD271-08	Polycentropus halidus	0.129322
ORFIN155-20	Polycentropus aileenae	NECAD271-08	Polycentropus halidus	0.129322
ORFIN172-20	Polycentropus aileenae	NECAD271-08	Polycentropus halidus	0.129322
ORFIN021-20	Polycentropus aileenae	SGABR2641-12	Polycentropus halidus	0.129322
ORFIN067-20	Polycentropus aileenae	SGABR2641-12	Polycentropus halidus	0.129322
ORFIN081-20	Polycentropus aileenae	SGABR2641-12	Polycentropus halidus	0.129322
ORFIN088-20	Polycentropus aileenae	SGABR2641-12	Polycentropus halidus	0.129322
ORFIN155-20	Polycentropus aileenae	SGABR2641-12	Polycentropus halidus	0.129322
ORFIN174-20	Polycentropus aileenae	SGABR2641-12	Polycentropus halidus	0.129322
ORFIN021-20	Polycentropus aileenae	SGABR2644-12	Polycentropus halidus	0.129322
ORFIN069-20	Polycentropus aileenae	SGABR2644-12	Polycentropus halidus	0.129322
ORFIN081-20	Polycentropus aileenae	SGABR2644-12	Polycentropus halidus	0.129322
ORFIN088-20	Polycentropus aileenae	SGABR2644-12	Polycentropus halidus	0.129322
ORFIN155-20	Polycentropus aileenae	SGABR2644-12	Polycentropus halidus	0.129322
ORFIN174-20	Polycentropus aileenae	SGABR2644-12	Polycentropus halidus	0.129322
ORFIN021-20	Polycentropus aileenae	SGABR2647-12	Polycentropus halidus	0.129322
ORFIN069-20	Polycentropus aileenae	SGABR2647-12	Polycentropus halidus	0.129322
ORFIN081-20	Polycentropus aileenae	SGABR2647-12	Polycentropus halidus	0.129322
ORFIN088-20	Polycentropus aileenae	SGABR2647-12	Polycentropus halidus	0.129322
ORFIN155-20	Polycentropus aileenae	SGABR2647-12	Polycentropus halidus	0.129322
ORFIN174-20	Polycentropus aileenae	SGABR2647-12	Polycentropus halidus	0.129322
ORFIN021-20	Polycentropus aileenae	SGABR2649-12	Polycentropus halidus	0.129322
ORFIN069-20	Polycentropus aileenae	SGABR2649-12	Polycentropus halidus	0.129322
ORFIN081-20	Polycentropus aileenae	SGABR2649-12	Polycentropus halidus	0.129322
ORFIN088-20	Polycentropus aileenae	SGABR2649-12	Polycentropus halidus	0.129322
ORFIN155-20	Polycentropus aileenae	SGABR2649-12	Polycentropus halidus	0.129322
ORFIN174-20	Polycentropus aileenae	SGABR2649-12	Polycentropus halidus	0.129322
ORFIN021-20	Polycentropus aileenae	SGABR2651-12	Polycentropus halidus	0.129322
ORFIN069-20	Polycentropus aileenae	SGABR2651-12	Polycentropus halidus	0.129322
ORFIN081-20	Polycentropus aileenae	SGABR2651-12	Polycentropus halidus	0.129322
ORFIN088-20	Polycentropus aileenae	SGABR2651-12	Polycentropus halidus	0.129322
ORFIN155-20	Polycentropus aileenae	SGABR2651-12	Polycentropus halidus	0.129322
ORFIN174-20	Polycentropus aileenae	SGABR2651-12	Polycentropus halidus	0.129322
ORFIN021-20	Polycentropus aileenae	SGABR2660-12	Polycentropus halidus	0.129322
ORFIN069-20	Polycentropus aileenae	SGABR2660-12	Polycentropus halidus	0.129322
ORFIN081-20	Polycentropus aileenae	SGABR2660-12	Polycentropus halidus	0.129322
ORFIN088-20	Polycentropus aileenae	SGABR2660-12	Polycentropus halidus	0.129322
ORFIN155-20	Polycentropus aileenae	SGABR2660-12	Polycentropus halidus	0.129322
ORFIN174-20	Polycentropus aileenae	SGABR2660-12	Polycentropus halidus	0.129322
ORFIN021-20	Polycentropus aileenae	SGABR2648-12	Polycentropus halidus	0.130129
ORFIN069-20	Polycentropus aileenae	SGABR2648-12	Polycentropus halidus	0.130129
ORFIN081-20	Polycentropus aileenae	SGABR2648-12	Polycentropus halidus	0.130129
ORFIN174-20	Polycentropus aileenae	SGABR2648-12	Polycentropus halidus	0.130129
ORFIN021-20	Polycentropus aileenae	SGABR2661-12	Polycentropus halidus	0.130237
ORFIN069-20	Polycentropus aileenae	SGABR2661-12	Polycentropus halidus	0.130237
ORFIN081-20	Polycentropus aileenae	SGABR2661-12	Polycentropus halidus	0.130237
ORFIN088-20	Polycentropus aileenae	SGABR2661-12	Polycentropus halidus	0.130237
ORFIN155-20	Polycentropus aileenae	SGABR2661-12	Polycentropus halidus	0.130237
ORFIN174-20	Polycentropus aileenae	SGABR2661-12	Polycentropus halidus	0.130237
ORFIN021-20	Polycentropus aileenae	SGABR2655-12	Polycentropus halidus	0.130404
ORFIN069-20	Polycentropus aileenae	SGABR2655-12	Polycentropus halidus	0.130404
ORFIN081-20	Polycentropus aileenae	SGABR2655-12	Polycentropus halidus	0.130404
ORFIN088-20	Polycentropus aileenae	SGABR2655-12	Polycentropus halidus	0.130404
ORFIN155-20	Polycentropus aileenae	SGABR2655-12	Polycentropus halidus	0.130404
ORFIN174-20	Polycentropus aileenae	SGABR2655-12	Polycentropus halidus	0.130404
ORFIN021-20	Polycentropus aileenae	SGABR2640-12	Polycentropus halidus	0.130404
ORFIN067-20	Polycentropus aileenae	SGABR2640-12	Polycentropus halidus	0.130404
ORFIN081-20	Polycentropus aileenae	SGABR2640-12	Polycentropus halidus	0.130404
ORFIN088-20	Polycentropus aileenae	SGABR2640-12	Polycentropus halidus	0.130404
ORFIN155-20	Polycentropus aileenae	SGABR2640-12	Polycentropus halidus	0.130404
ORFIN174-20	Polycentropus aileenae	SGABR2640-12	Polycentropus halidus	0.130404
ORFIN021-20	Polycentropus aileenae	SGABR2650-12	Polycentropus halidus	0.130404
ORFIN069-20	Polycentropus aileenae	SGABR2650-12	Polycentropus halidus	0.130404
ORFIN081-20	Polycentropus aileenae	SGABR2650-12	Polycentropus halidus	0.130404
ORFIN088-20	Polycentropus aileenae	SGABR2650-12	Polycentropus halidus	0.130404
ORFIN155-20	Polycentropus aileenae	SGABR2650-12	Polycentropus halidus	0.130404
ORFIN174-20	Polycentropus aileenae	SGABR2650-12	Polycentropus halidus	0.130404
ORFIN021-20	Polycentropus aileenae	SGABR2656-12	Polycentropus halidus	0.130404
ORFIN069-20	Polycentropus aileenae	SGABR2656-12	Polycentropus halidus	0.130404
ORFIN081-20	Polycentropus aileenae	SGABR2656-12	Polycentropus halidus	0.130404
ORFIN088-20	Polycentropus aileenae	SGABR2656-12	Polycentropus halidus	0.130404
ORFIN155-20	Polycentropus aileenae	SGABR2656-12	Polycentropus halidus	0.130404
ORFIN174-20	Polycentropus aileenae	SGABR2656-12	Polycentropus halidus	0.130404
ORFIN021-20	Polycentropus aileenae	SGABR2662-12	Polycentropus halidus	0.13075
ORFIN069-20	Polycentropus aileenae	SGABR2662-12	Polycentropus halidus	0.13075
ORFIN081-20	Polycentropus aileenae	SGABR2662-12	Polycentropus halidus	0.13075
ORFIN088-20	Polycentropus aileenae	SGABR2662-12	Polycentropus halidus	0.13075
ORFIN155-20	Polycentropus aileenae	SGABR2662-12	Polycentropus halidus	0.13075
ORFIN174-20	Polycentropus aileenae	SGABR2662-12	Polycentropus halidus	0.13075
ORFIN070-20	Polycentropus aileenae	SGABR2645-12	Polycentropus halidus	0.130861
ORFIN070-20	Polycentropus aileenae	SGABR2654-12	Polycentropus halidus	0.130861
ORFIN021-20	Polycentropus aileenae	SGABR2639-12	Polycentropus halidus	0.130982
ORFIN067-20	Polycentropus aileenae	SGABR2639-12	Polycentropus halidus	0.130982
ORFIN081-20	Polycentropus aileenae	SGABR2639-12	Polycentropus halidus	0.130982
ORFIN088-20	Polycentropus aileenae	SGABR2639-12	Polycentropus halidus	0.130982
ORFIN155-20	Polycentropus aileenae	SGABR2639-12	Polycentropus halidus	0.130982
ORFIN174-20	Polycentropus aileenae	SGABR2639-12	Polycentropus halidus	0.130982
ORFIN069-20	Polycentropus aileenae	BBTUS074-10	Polycentropus halidus	0.131018
ORFIN069-20	Polycentropus aileenae	BBTUS150-10	Polycentropus halidus	0.131018
ORFIN070-20	Polycentropus aileenae	CSUTR219-10	Polycentropus halidus	0.131018
ORFIN070-20	Polycentropus aileenae	CSUTR221-10	Polycentropus halidus	0.131018
ORFIN069-20	Polycentropus aileenae	NECAD269-08	Polycentropus halidus	0.131018
ORFIN021-20	Polycentropus aileenae	SGABR2653-12	Polycentropus halidus	0.131449
ORFIN069-20	Polycentropus aileenae	SGABR2653-12	Polycentropus halidus	0.131449
ORFIN081-20	Polycentropus aileenae	SGABR2653-12	Polycentropus halidus	0.131449
ORFIN088-20	Polycentropus aileenae	SGABR2653-12	Polycentropus halidus	0.131449
ORFIN155-20	Polycentropus aileenae	SGABR2653-12	Polycentropus halidus	0.131449
ORFIN174-20	Polycentropus aileenae	SGABR2653-12	Polycentropus halidus	0.131449
ORFIN021-20	Polycentropus aileenae	SGABR2642-12	Polycentropus halidus	0.131683
ORFIN067-20	Polycentropus aileenae	SGABR2642-12	Polycentropus halidus	0.131683
ORFIN081-20	Polycentropus aileenae	SGABR2642-12	Polycentropus halidus	0.131683
ORFIN088-20	Polycentropus aileenae	SGABR2642-12	Polycentropus halidus	0.131683
ORFIN155-20	Polycentropus aileenae	SGABR2642-12	Polycentropus halidus	0.131683
ORFIN174-20	Polycentropus aileenae	SGABR2642-12	Polycentropus halidus	0.131683
ORFIN021-20	Polycentropus aileenae	SGABR2658-12	Polycentropus halidus	0.131683
ORFIN069-20	Polycentropus aileenae	SGABR2658-12	Polycentropus halidus	0.131683
ORFIN081-20	Polycentropus aileenae	SGABR2658-12	Polycentropus halidus	0.131683
ORFIN088-20	Polycentropus aileenae	SGABR2658-12	Polycentropus halidus	0.131683
ORFIN155-20	Polycentropus aileenae	SGABR2658-12	Polycentropus halidus	0.131683
ORFIN174-20	Polycentropus aileenae	SGABR2658-12	Polycentropus halidus	0.131683
ORFIN021-20	Polycentropus aileenae	SGABR2652-12	Polycentropus halidus	0.131919
ORFIN069-20	Polycentropus aileenae	SGABR2652-12	Polycentropus halidus	0.131919
ORFIN081-20	Polycentropus aileenae	SGABR2652-12	Polycentropus halidus	0.131919
ORFIN088-20	Polycentropus aileenae	SGABR2652-12	Polycentropus halidus	0.131919
ORFIN155-20	Polycentropus aileenae	SGABR2652-12	Polycentropus halidus	0.131919
ORFIN174-20	Polycentropus aileenae	SGABR2652-12	Polycentropus halidus	0.131919
ORFIN021-20	Polycentropus aileenae	SGABR2663-12	Polycentropus halidus	0.131919
ORFIN069-20	Polycentropus aileenae	SGABR2663-12	Polycentropus halidus	0.131919
ORFIN081-20	Polycentropus aileenae	SGABR2663-12	Polycentropus halidus	0.131919
ORFIN088-20	Polycentropus aileenae	SGABR2663-12	Polycentropus halidus	0.131919
ORFIN155-20	Polycentropus aileenae	SGABR2663-12	Polycentropus halidus	0.131919
ORFIN174-20	Polycentropus aileenae	SGABR2663-12	Polycentropus halidus	0.131919
ORFIN070-20	Polycentropus aileenae	SGABR2661-12	Polycentropus halidus	0.132145
ORFIN021-20	Polycentropus aileenae	SGABR2657-12	Polycentropus halidus	0.1323
ORFIN069-20	Polycentropus aileenae	SGABR2657-12	Polycentropus halidus	0.1323
ORFIN081-20	Polycentropus aileenae	SGABR2657-12	Polycentropus halidus	0.1323
ORFIN088-20	Polycentropus aileenae	SGABR2657-12	Polycentropus halidus	0.1323
ORFIN155-20	Polycentropus aileenae	SGABR2657-12	Polycentropus halidus	0.1323
ORFIN174-20	Polycentropus aileenae	SGABR2657-12	Polycentropus halidus	0.1323
ORFIN070-20	Polycentropus aileenae	SGABR2655-12	Polycentropus halidus	0.132342
ORFIN070-20	Polycentropus aileenae	SGABR2640-12	Polycentropus halidus	0.132392
ORFIN070-20	Polycentropus aileenae	SGABR2650-12	Polycentropus halidus	0.132392
ORFIN070-20	Polycentropus aileenae	SGABR2656-12	Polycentropus halidus	0.132392
ORFIN070-20	Polycentropus aileenae	SGABR2648-12	Polycentropus halidus	0.132556
ORFIN070-20	Polycentropus aileenae	SGABR2662-12	Polycentropus halidus	0.132719
ORFIN069-20	Polycentropus aileenae	BBTUS075-10	Polycentropus halidus	0.132915
ORFIN070-20	Polycentropus aileenae	CSUTR207-10	Polycentropus halidus	0.132915
ORFIN069-20	Polycentropus aileenae	NECAD270-08	Polycentropus halidus	0.132915
ORFIN069-20	Polycentropus aileenae	NECAD271-08	Polycentropus halidus	0.132915
ORFIN070-20	Polycentropus aileenae	SGABR2641-12	Polycentropus halidus	0.132915
ORFIN070-20	Polycentropus aileenae	SGABR2644-12	Polycentropus halidus	0.132915
ORFIN070-20	Polycentropus aileenae	SGABR2647-12	Polycentropus halidus	0.132915
ORFIN070-20	Polycentropus aileenae	SGABR2649-12	Polycentropus halidus	0.132915
ORFIN070-20	Polycentropus aileenae	SGABR2651-12	Polycentropus halidus	0.132915
ORFIN070-20	Polycentropus aileenae	SGABR2660-12	Polycentropus halidus	0.132915
ORFIN070-20	Polycentropus aileenae	SGABR2639-12	Polycentropus halidus	0.132955
ORFIN021-20	Polycentropus aileenae	SGABR2659-12	Polycentropus halidus	0.133269
ORFIN069-20	Polycentropus aileenae	SGABR2659-12	Polycentropus halidus	0.133269
ORFIN081-20	Polycentropus aileenae	SGABR2659-12	Polycentropus halidus	0.133269
ORFIN088-20	Polycentropus aileenae	SGABR2659-12	Polycentropus halidus	0.133269
ORFIN155-20	Polycentropus aileenae	SGABR2659-12	Polycentropus halidus	0.133269
ORFIN174-20	Polycentropus aileenae	SGABR2659-12	Polycentropus halidus	0.133269
ORFIN070-20	Polycentropus aileenae	SGABR2653-12	Polycentropus halidus	0.133429
ORFIN070-20	Polycentropus aileenae	SGABR2642-12	Polycentropus halidus	0.133668
ORFIN070-20	Polycentropus aileenae	SGABR2658-12	Polycentropus halidus	0.133668
ORFIN070-20	Polycentropus aileenae	SGABR2652-12	Polycentropus halidus	0.133907
ORFIN070-20	Polycentropus aileenae	SGABR2663-12	Polycentropus halidus	0.133907
ORFIN070-20	Polycentropus aileenae	SGABR2657-12	Polycentropus halidus	0.134321
ORFIN020-20	Polycentropus aileenae	NECAD272-08	Polycentropus halidus	0.134608
ORFIN067-20	Polycentropus aileenae	NECAD272-08	Polycentropus halidus	0.134608
ORFIN080-20	Polycentropus aileenae	NECAD272-08	Polycentropus halidus	0.134608
ORFIN155-20	Polycentropus aileenae	NECAD272-08	Polycentropus halidus	0.134608
ORFIN172-20	Polycentropus aileenae	NECAD272-08	Polycentropus halidus	0.134608
ORFIN020-20	Polycentropus aileenae	NECAD273-08	Polycentropus halidus	0.134608
ORFIN067-20	Polycentropus aileenae	NECAD273-08	Polycentropus halidus	0.134608
ORFIN080-20	Polycentropus aileenae	NECAD273-08	Polycentropus halidus	0.134608
ORFIN155-20	Polycentropus aileenae	NECAD273-08	Polycentropus halidus	0.134608
ORFIN172-20	Polycentropus aileenae	NECAD273-08	Polycentropus halidus	0.134608
ORFIN021-20	Polycentropus aileenae	SGABR2646-12	Polycentropus halidus	0.134608
ORFIN069-20	Polycentropus aileenae	SGABR2646-12	Polycentropus halidus	0.134608
ORFIN081-20	Polycentropus aileenae	SGABR2646-12	Polycentropus halidus	0.134608
ORFIN155-20	Polycentropus aileenae	SGABR2646-12	Polycentropus halidus	0.134608
ORFIN174-20	Polycentropus aileenae	SGABR2646-12	Polycentropus halidus	0.134608
ORFIN070-20	Polycentropus aileenae	SGABR2659-12	Polycentropus halidus	0.135306
ORFIN134-20	Polycentropus aileenae	BBTUS074-10	Polycentropus halidus	0.136023
ORFIN134-20	Polycentropus aileenae	BBTUS150-10	Polycentropus halidus	0.136023
ORFIN134-20	Polycentropus aileenae	CSUTR219-10	Polycentropus halidus	0.136023
ORFIN134-20	Polycentropus aileenae	CSUTR221-10	Polycentropus halidus	0.136023
ORFIN130-20	Polycentropus aileenae	NECAD269-08	Polycentropus halidus	0.136023
ORFIN134-20	Polycentropus aileenae	SGABR2648-12	Polycentropus halidus	0.136397
ORFIN088-20	Polycentropus aileenae	NECAD272-08	Polycentropus halidus	0.13763
ORFIN088-20	Polycentropus aileenae	NECAD273-08	Polycentropus halidus	0.13763
ORFIN088-20	Polycentropus aileenae	SGABR2646-12	Polycentropus halidus	0.13763
ORFIN134-20	Polycentropus aileenae	BBTUS075-10	Polycentropus halidus	0.138137
ORFIN134-20	Polycentropus aileenae	CSUTR207-10	Polycentropus halidus	0.138137
ORFIN130-20	Polycentropus aileenae	NECAD270-08	Polycentropus halidus	0.138137
ORFIN130-20	Polycentropus aileenae	NECAD271-08	Polycentropus halidus	0.138137
ORFIN134-20	Polycentropus aileenae	SGABR2639-12	Polycentropus halidus	0.138137
ORFIN134-20	Polycentropus aileenae	SGABR2640-12	Polycentropus halidus	0.138137
ORFIN134-20	Polycentropus aileenae	SGABR2641-12	Polycentropus halidus	0.138137
ORFIN134-20	Polycentropus aileenae	SGABR2642-12	Polycentropus halidus	0.138137
ORFIN134-20	Polycentropus aileenae	SGABR2644-12	Polycentropus halidus	0.138137
ORFIN134-20	Polycentropus aileenae	SGABR2645-12	Polycentropus halidus	0.138137
ORFIN134-20	Polycentropus aileenae	SGABR2647-12	Polycentropus halidus	0.138137
ORFIN134-20	Polycentropus aileenae	SGABR2649-12	Polycentropus halidus	0.138137
ORFIN134-20	Polycentropus aileenae	SGABR2651-12	Polycentropus halidus	0.138137
ORFIN134-20	Polycentropus aileenae	SGABR2652-12	Polycentropus halidus	0.138137
ORFIN134-20	Polycentropus aileenae	SGABR2653-12	Polycentropus halidus	0.138137
ORFIN134-20	Polycentropus aileenae	SGABR2654-12	Polycentropus halidus	0.138137
ORFIN134-20	Polycentropus aileenae	SGABR2655-12	Polycentropus halidus	0.138137
ORFIN134-20	Polycentropus aileenae	SGABR2656-12	Polycentropus halidus	0.138137
ORFIN134-20	Polycentropus aileenae	SGABR2658-12	Polycentropus halidus	0.138137
ORFIN134-20	Polycentropus aileenae	SGABR2660-12	Polycentropus halidus	0.138137
ORFIN134-20	Polycentropus aileenae	SGABR2661-12	Polycentropus halidus	0.138137
ORFIN134-20	Polycentropus aileenae	SGABR2662-12	Polycentropus halidus	0.138137
ORFIN134-20	Polycentropus aileenae	SGABR2663-12	Polycentropus halidus	0.138137
ORFIN134-20	Polycentropus aileenae	SGABR2650-12	Polycentropus halidus	0.1384
ORFIN134-20	Polycentropus aileenae	SGABR2657-12	Polycentropus halidus	0.139729
ORFIN134-20	Polycentropus aileenae	SGABR2659-12	Polycentropus halidus	0.140811
ORFIN069-20	Polycentropus aileenae	NECAD272-08	Polycentropus halidus	0.140812
ORFIN069-20	Polycentropus aileenae	NECAD273-08	Polycentropus halidus	0.140812
ORFIN070-20	Polycentropus aileenae	SGABR2646-12	Polycentropus halidus	0.140812
ORFIN130-20	Polycentropus aileenae	NECAD272-08	Polycentropus halidus	0.141436
ORFIN130-20	Polycentropus aileenae	NECAD273-08	Polycentropus halidus	0.141436
ORFIN134-20	Polycentropus aileenae	SGABR2646-12	Polycentropus halidus	0.141436
ORFIN112-20	Polycentropus aileenae	SGABR2648-12	Polycentropus halidus	0.142991
ORFIN112-20	Polycentropus aileenae	CSUTR220-10	Polycentropus halidus	0.143592
ORFIN113-20	Polycentropus aileenae	CSUTR220-10	Polycentropus halidus	0.145658
ORFIN113-20	Polycentropus aileenae	SGABR2648-12	Polycentropus halidus	0.145694
ORFIN111-20	Polycentropus aileenae	BBTUS074-10	Polycentropus halidus	0.152927
ORFIN111-20	Polycentropus aileenae	BBTUS150-10	Polycentropus halidus	0.152927
ORFIN111-20	Polycentropus aileenae	CSUTR219-10	Polycentropus halidus	0.152927
ORFIN112-20	Polycentropus aileenae	CSUTR221-10	Polycentropus halidus	0.152927
ORFIN111-20	Polycentropus aileenae	NECAD269-08	Polycentropus halidus	0.152927
ORFIN113-20	Polycentropus aileenae	BBTUS074-10	Polycentropus halidus	0.154981
ORFIN111-20	Polycentropus aileenae	BBTUS075-10	Polycentropus halidus	0.154981
ORFIN113-20	Polycentropus aileenae	BBTUS150-10	Polycentropus halidus	0.154981
ORFIN111-20	Polycentropus aileenae	CSUTR207-10	Polycentropus halidus	0.154981
ORFIN113-20	Polycentropus aileenae	CSUTR219-10	Polycentropus halidus	0.154981
ORFIN113-20	Polycentropus aileenae	CSUTR221-10	Polycentropus halidus	0.154981
ORFIN113-20	Polycentropus aileenae	NECAD269-08	Polycentropus halidus	0.154981
ORFIN111-20	Polycentropus aileenae	NECAD270-08	Polycentropus halidus	0.154981
ORFIN111-20	Polycentropus aileenae	NECAD271-08	Polycentropus halidus	0.154981
ORFIN112-20	Polycentropus aileenae	SGABR2641-12	Polycentropus halidus	0.154981
ORFIN112-20	Polycentropus aileenae	SGABR2644-12	Polycentropus halidus	0.154981
ORFIN112-20	Polycentropus aileenae	SGABR2647-12	Polycentropus halidus	0.154981
ORFIN112-20	Polycentropus aileenae	SGABR2649-12	Polycentropus halidus	0.154981
ORFIN112-20	Polycentropus aileenae	SGABR2651-12	Polycentropus halidus	0.154981
ORFIN112-20	Polycentropus aileenae	SGABR2660-12	Polycentropus halidus	0.154981
ORFIN112-20	Polycentropus aileenae	SGABR2657-12	Polycentropus halidus	0.156228
ORFIN113-20	Polycentropus aileenae	BBTUS075-10	Polycentropus halidus	0.157043
ORFIN113-20	Polycentropus aileenae	CSUTR207-10	Polycentropus halidus	0.157043
ORFIN113-20	Polycentropus aileenae	NECAD270-08	Polycentropus halidus	0.157043
ORFIN113-20	Polycentropus aileenae	NECAD271-08	Polycentropus halidus	0.157043
ORFIN113-20	Polycentropus aileenae	SGABR2641-12	Polycentropus halidus	0.157043
ORFIN113-20	Polycentropus aileenae	SGABR2644-12	Polycentropus halidus	0.157043
ORFIN113-20	Polycentropus aileenae	SGABR2647-12	Polycentropus halidus	0.157043
ORFIN113-20	Polycentropus aileenae	SGABR2649-12	Polycentropus halidus	0.157043
ORFIN113-20	Polycentropus aileenae	SGABR2651-12	Polycentropus halidus	0.157043
ORFIN113-20	Polycentropus aileenae	SGABR2660-12	Polycentropus halidus	0.157043
ORFIN112-20	Polycentropus aileenae	SGABR2659-12	Polycentropus halidus	0.157479
ORFIN113-20	Polycentropus aileenae	SGABR2657-12	Polycentropus halidus	0.158485
ORFIN112-20	Polycentropus aileenae	SGABR2652-12	Polycentropus halidus	0.159741
ORFIN112-20	Polycentropus aileenae	SGABR2663-12	Polycentropus halidus	0.159741
ORFIN113-20	Polycentropus aileenae	SGABR2659-12	Polycentropus halidus	0.159757
ORFIN112-20	Polycentropus aileenae	SGABR2645-12	Polycentropus halidus	0.160127
ORFIN112-20	Polycentropus aileenae	SGABR2654-12	Polycentropus halidus	0.160127
ORFIN112-20	Polycentropus aileenae	SGABR2640-12	Polycentropus halidus	0.160369
ORFIN112-20	Polycentropus aileenae	SGABR2650-12	Polycentropus halidus	0.160369
ORFIN112-20	Polycentropus aileenae	SGABR2656-12	Polycentropus halidus	0.160369
ORFIN112-20	Polycentropus aileenae	SGABR2661-12	Polycentropus halidus	0.161106
ORFIN112-20	Polycentropus aileenae	SGABR2653-12	Polycentropus halidus	0.161341
ORFIN112-20	Polycentropus aileenae	SGABR2642-12	Polycentropus halidus	0.161657
ORFIN112-20	Polycentropus aileenae	SGABR2658-12	Polycentropus halidus	0.161657
ORFIN112-20	Polycentropus aileenae	SGABR2655-12	Polycentropus halidus	0.161694
ORFIN113-20	Polycentropus aileenae	SGABR2652-12	Polycentropus halidus	0.161974
ORFIN113-20	Polycentropus aileenae	SGABR2663-12	Polycentropus halidus	0.161974
ORFIN113-20	Polycentropus aileenae	SGABR2645-12	Polycentropus halidus	0.162315
ORFIN113-20	Polycentropus aileenae	SGABR2654-12	Polycentropus halidus	0.162315
ORFIN113-20	Polycentropus aileenae	SGABR2640-12	Polycentropus halidus	0.162611
ORFIN113-20	Polycentropus aileenae	SGABR2650-12	Polycentropus halidus	0.162611
ORFIN113-20	Polycentropus aileenae	SGABR2656-12	Polycentropus halidus	0.162611
ORFIN112-20	Polycentropus aileenae	SGABR2662-12	Polycentropus halidus	0.162618
ORFIN112-20	Polycentropus aileenae	SGABR2639-12	Polycentropus halidus	0.162935
ORFIN113-20	Polycentropus aileenae	SGABR2661-12	Polycentropus halidus	0.163261
ORFIN113-20	Polycentropus aileenae	SGABR2653-12	Polycentropus halidus	0.163573
ORFIN113-20	Polycentropus aileenae	SGABR2655-12	Polycentropus halidus	0.163883
ORFIN113-20	Polycentropus aileenae	SGABR2642-12	Polycentropus halidus	0.163894
ORFIN113-20	Polycentropus aileenae	SGABR2658-12	Polycentropus halidus	0.163894
ORFIN113-20	Polycentropus aileenae	SGABR2662-12	Polycentropus halidus	0.164846
ORFIN113-20	Polycentropus aileenae	SGABR2639-12	Polycentropus halidus	0.165168
ORFIN111-20	Polycentropus aileenae	NECAD272-08	Polycentropus halidus	0.17134
ORFIN111-20	Polycentropus aileenae	NECAD273-08	Polycentropus halidus	0.17134
ORFIN112-20	Polycentropus aileenae	SGABR2646-12	Polycentropus halidus	0.17134
ORFIN113-20	Polycentropus aileenae	NECAD272-08	Polycentropus halidus	0.174556
ORFIN113-20	Polycentropus aileenae	NECAD273-08	Polycentropus halidus	0.174556
ORFIN113-20	Polycentropus aileenae	SGABR2646-12	Polycentropus halidus	0.174556
ORFIN174-20	Polycentropus aileenae	ORFIN033-20	Polycentropus maculatus	0.0645453
ORFIN174-20	Polycentropus aileenae	ORFIN101-20	Polycentropus maculatus	0.0645453
ORFIN174-20	Polycentropus aileenae	ORFIN143-20	Polycentropus maculatus	0.0645453
ORFIN174-20	Polycentropus aileenae	ORFIN172-20	Polycentropus maculatus	0.0645453
ORFIN082-20	Polycentropus aileenae	LEPTO2155-13	Polycentropus maculatus	0.0646602
ORFIN174-20	Polycentropus aileenae	LEPTO2155-13	Polycentropus maculatus	0.0646602
ORFIN082-20	Polycentropus aileenae	ORFIN033-20	Polycentropus maculatus	0.0651387
ORFIN082-20	Polycentropus aileenae	ORFIN101-20	Polycentropus maculatus	0.0651387
ORFIN088-20	Polycentropus aileenae	ORFIN143-20	Polycentropus maculatus	0.0651387
ORFIN070-20	Polycentropus aileenae	ORFIN033-20	Polycentropus maculatus	0.0662583
ORFIN070-20	Polycentropus aileenae	ORFIN101-20	Polycentropus maculatus	0.0662583
ORFIN070-20	Polycentropus aileenae	ORFIN143-20	Polycentropus maculatus	0.0662583
ORFIN070-20	Polycentropus aileenae	LEPTO2155-13	Polycentropus maculatus	0.0665796
ORFIN082-20	Polycentropus aileenae	LEPTO2157-13	Polycentropus maculatus	0.0665796
ORFIN174-20	Polycentropus aileenae	LEPTO2157-13	Polycentropus maculatus	0.0665796
ORFIN082-20	Polycentropus aileenae	LEPTO1756-13	Polycentropus maculatus	0.0666994
ORFIN174-20	Polycentropus aileenae	LEPTO1756-13	Polycentropus maculatus	0.0666994
ORFIN082-20	Polycentropus aileenae	LEPTO2156-13	Polycentropus maculatus	0.0668236
ORFIN174-20	Polycentropus aileenae	LEPTO2156-13	Polycentropus maculatus	0.0668236
ORFIN172-20	Polycentropus aileenae	CBCAD053-10	Polycentropus maculatus	0.0677186
ORFIN172-20	Polycentropus aileenae	CBCAD054-10	Polycentropus maculatus	0.0677186
ORFIN021-20	Polycentropus aileenae	ORFIN033-20	Polycentropus maculatus	0.0679996
ORFIN069-20	Polycentropus aileenae	ORFIN033-20	Polycentropus maculatus	0.0679996
ORFIN081-20	Polycentropus aileenae	ORFIN033-20	Polycentropus maculatus	0.0679996
ORFIN094-20	Polycentropus aileenae	ORFIN033-20	Polycentropus maculatus	0.0679996
ORFIN155-20	Polycentropus aileenae	ORFIN033-20	Polycentropus maculatus	0.0679996
ORFIN021-20	Polycentropus aileenae	ORFIN101-20	Polycentropus maculatus	0.0679996
ORFIN069-20	Polycentropus aileenae	ORFIN101-20	Polycentropus maculatus	0.0679996
ORFIN081-20	Polycentropus aileenae	ORFIN101-20	Polycentropus maculatus	0.0679996
ORFIN094-20	Polycentropus aileenae	ORFIN101-20	Polycentropus maculatus	0.0679996
ORFIN155-20	Polycentropus aileenae	ORFIN101-20	Polycentropus maculatus	0.0679996
ORFIN069-20	Polycentropus aileenae	ORFIN143-20	Polycentropus maculatus	0.0679996
ORFIN081-20	Polycentropus aileenae	ORFIN143-20	Polycentropus maculatus	0.0679996
ORFIN094-20	Polycentropus aileenae	ORFIN143-20	Polycentropus maculatus	0.0679996
ORFIN155-20	Polycentropus aileenae	ORFIN143-20	Polycentropus maculatus	0.0679996
ORFIN156-20	Polycentropus aileenae	ORFIN172-20	Polycentropus maculatus	0.0679996
ORFIN082-20	Polycentropus aileenae	CBCAD053-10	Polycentropus maculatus	0.0684593
ORFIN082-20	Polycentropus aileenae	CBCAD054-10	Polycentropus maculatus	0.0684593
ORFIN021-20	Polycentropus aileenae	LEPTO2155-13	Polycentropus maculatus	0.0685064
ORFIN069-20	Polycentropus aileenae	LEPTO2155-13	Polycentropus maculatus	0.0685064
ORFIN081-20	Polycentropus aileenae	LEPTO2155-13	Polycentropus maculatus	0.0685064
ORFIN088-20	Polycentropus aileenae	LEPTO2155-13	Polycentropus maculatus	0.0685064
ORFIN155-20	Polycentropus aileenae	LEPTO2155-13	Polycentropus maculatus	0.0685064
ORFIN070-20	Polycentropus aileenae	LEPTO2157-13	Polycentropus maculatus	0.0685064
ORFIN070-20	Polycentropus aileenae	LEPTO1756-13	Polycentropus maculatus	0.0687403
ORFIN088-20	Polycentropus aileenae	LEPTO1756-13	Polycentropus maculatus	0.0687403
ORFIN155-20	Polycentropus aileenae	LEPTO1756-13	Polycentropus maculatus	0.0687403
ORFIN070-20	Polycentropus aileenae	LEPTO2156-13	Polycentropus maculatus	0.0688116
ORFIN070-20	Polycentropus aileenae	CBCAD053-10	Polycentropus maculatus	0.0696069
ORFIN070-20	Polycentropus aileenae	CBCAD054-10	Polycentropus maculatus	0.0696069
ORFIN134-20	Polycentropus aileenae	ORFIN033-20	Polycentropus maculatus	0.0698946
ORFIN134-20	Polycentropus aileenae	ORFIN101-20	Polycentropus maculatus	0.0698946
ORFIN134-20	Polycentropus aileenae	ORFIN143-20	Polycentropus maculatus	0.0698946
ORFIN134-20	Polycentropus aileenae	ORFIN172-20	Polycentropus maculatus	0.0698946
ORFIN134-20	Polycentropus aileenae	LEPTO2155-13	Polycentropus maculatus	0.0701176
ORFIN021-20	Polycentropus aileenae	LEPTO2157-13	Polycentropus maculatus	0.0704406
ORFIN069-20	Polycentropus aileenae	LEPTO2157-13	Polycentropus maculatus	0.0704406
ORFIN081-20	Polycentropus aileenae	LEPTO2157-13	Polycentropus maculatus	0.0704406
ORFIN088-20	Polycentropus aileenae	LEPTO2157-13	Polycentropus maculatus	0.0704406
ORFIN155-20	Polycentropus aileenae	LEPTO2157-13	Polycentropus maculatus	0.0704406
ORFIN134-20	Polycentropus aileenae	LEPTO1756-13	Polycentropus maculatus	0.0704649
ORFIN021-20	Polycentropus aileenae	LEPTO1756-13	Polycentropus maculatus	0.0707894
ORFIN069-20	Polycentropus aileenae	LEPTO1756-13	Polycentropus maculatus	0.0707894
ORFIN081-20	Polycentropus aileenae	LEPTO1756-13	Polycentropus maculatus	0.0707894
ORFIN021-20	Polycentropus aileenae	LEPTO2156-13	Polycentropus maculatus	0.0708077
ORFIN069-20	Polycentropus aileenae	LEPTO2156-13	Polycentropus maculatus	0.0708077
ORFIN081-20	Polycentropus aileenae	LEPTO2156-13	Polycentropus maculatus	0.0708077
ORFIN088-20	Polycentropus aileenae	LEPTO2156-13	Polycentropus maculatus	0.0708077
ORFIN155-20	Polycentropus aileenae	LEPTO2156-13	Polycentropus maculatus	0.0708077
ORFIN082-20	Polycentropus aileenae	SSGBC2471-14	Polycentropus maculatus	0.07083
ORFIN174-20	Polycentropus aileenae	SSGBC2471-14	Polycentropus maculatus	0.07083
ORFIN082-20	Polycentropus aileenae	SSGBC9988-14	Polycentropus maculatus	0.07083
ORFIN174-20	Polycentropus aileenae	SSGBC9988-14	Polycentropus maculatus	0.07083
ORFIN134-20	Polycentropus aileenae	LEPTO2156-13	Polycentropus maculatus	0.0713362
ORFIN020-20	Polycentropus aileenae	CBCAD053-10	Polycentropus maculatus	0.071355
ORFIN067-20	Polycentropus aileenae	CBCAD053-10	Polycentropus maculatus	0.071355
ORFIN080-20	Polycentropus aileenae	CBCAD053-10	Polycentropus maculatus	0.071355
ORFIN088-20	Polycentropus aileenae	CBCAD053-10	Polycentropus maculatus	0.071355
ORFIN155-20	Polycentropus aileenae	CBCAD053-10	Polycentropus maculatus	0.071355
ORFIN020-20	Polycentropus aileenae	CBCAD054-10	Polycentropus maculatus	0.071355
ORFIN067-20	Polycentropus aileenae	CBCAD054-10	Polycentropus maculatus	0.071355
ORFIN080-20	Polycentropus aileenae	CBCAD054-10	Polycentropus maculatus	0.071355
ORFIN088-20	Polycentropus aileenae	CBCAD054-10	Polycentropus maculatus	0.071355
ORFIN155-20	Polycentropus aileenae	CBCAD054-10	Polycentropus maculatus	0.071355
ORFIN134-20	Polycentropus aileenae	LEPTO2157-13	Polycentropus maculatus	0.0721543
ORFIN070-20	Polycentropus aileenae	SSGBC2471-14	Polycentropus maculatus	0.0730722
ORFIN088-20	Polycentropus aileenae	SSGBC2471-14	Polycentropus maculatus	0.0730722
ORFIN155-20	Polycentropus aileenae	SSGBC2471-14	Polycentropus maculatus	0.0730722
ORFIN070-20	Polycentropus aileenae	SSGBC9988-14	Polycentropus maculatus	0.0730722
ORFIN088-20	Polycentropus aileenae	SSGBC9988-14	Polycentropus maculatus	0.0730722
ORFIN155-20	Polycentropus aileenae	SSGBC9988-14	Polycentropus maculatus	0.0730722
ORFIN134-20	Polycentropus aileenae	CBCAD053-10	Polycentropus maculatus	0.073855
ORFIN134-20	Polycentropus aileenae	CBCAD054-10	Polycentropus maculatus	0.073855
ORFIN134-20	Polycentropus aileenae	SSGBC2471-14	Polycentropus maculatus	0.0752256
ORFIN134-20	Polycentropus aileenae	SSGBC9988-14	Polycentropus maculatus	0.0752256
ORFIN021-20	Polycentropus aileenae	SSGBC2471-14	Polycentropus maculatus	0.0753244
ORFIN069-20	Polycentropus aileenae	SSGBC2471-14	Polycentropus maculatus	0.0753244
ORFIN081-20	Polycentropus aileenae	SSGBC2471-14	Polycentropus maculatus	0.0753244
ORFIN021-20	Polycentropus aileenae	SSGBC9988-14	Polycentropus maculatus	0.0753244
ORFIN069-20	Polycentropus aileenae	SSGBC9988-14	Polycentropus maculatus	0.0753244
ORFIN081-20	Polycentropus aileenae	SSGBC9988-14	Polycentropus maculatus	0.0753244
ORFIN082-20	Polycentropus aileenae	SSGBC7128-14	Polycentropus maculatus	0.0778364
ORFIN174-20	Polycentropus aileenae	SSGBC7128-14	Polycentropus maculatus	0.0778364
ORFIN070-20	Polycentropus aileenae	SSGBC7128-14	Polycentropus maculatus	0.080394
ORFIN088-20	Polycentropus aileenae	SSGBC7128-14	Polycentropus maculatus	0.080394
ORFIN155-20	Polycentropus aileenae	SSGBC7128-14	Polycentropus maculatus	0.080394
ORFIN021-20	Polycentropus aileenae	SSGBC7128-14	Polycentropus maculatus	0.0829647
ORFIN069-20	Polycentropus aileenae	SSGBC7128-14	Polycentropus maculatus	0.0829647
ORFIN081-20	Polycentropus aileenae	SSGBC7128-14	Polycentropus maculatus	0.0829647
ORFIN134-20	Polycentropus aileenae	SSGBC7128-14	Polycentropus maculatus	0.0833529
ORFIN112-20	Polycentropus aileenae	SSGBC7128-14	Polycentropus maculatus	0.0964326
ORFIN112-20	Polycentropus aileenae	SSGBC2471-14	Polycentropus maculatus	0.0984542
ORFIN112-20	Polycentropus aileenae	SSGBC9988-14	Polycentropus maculatus	0.0984542
ORFIN113-20	Polycentropus aileenae	SSGBC7128-14	Polycentropus maculatus	0.0993062
ORFIN113-20	Polycentropus aileenae	SSGBC2471-14	Polycentropus maculatus	0.100979
ORFIN113-20	Polycentropus aileenae	SSGBC9988-14	Polycentropus maculatus	0.100979
ORFIN112-20	Polycentropus aileenae	LEPTO1756-13	Polycentropus maculatus	0.102207
ORFIN113-20	Polycentropus aileenae	LEPTO1756-13	Polycentropus maculatus	0.104506
ORFIN112-20	Polycentropus aileenae	LEPTO2156-13	Polycentropus maculatus	0.107864
ORFIN113-20	Polycentropus aileenae	LEPTO2156-13	Polycentropus maculatus	0.110072
ORFIN112-20	Polycentropus aileenae	LEPTO2155-13	Polycentropus maculatus	0.110293
ORFIN113-20	Polycentropus aileenae	LEPTO2155-13	Polycentropus maculatus	0.112477
ORFIN112-20	Polycentropus aileenae	LEPTO2157-13	Polycentropus maculatus	0.112477
ORFIN113-20	Polycentropus aileenae	LEPTO2157-13	Polycentropus maculatus	0.11467
ORFIN111-20	Polycentropus aileenae	CBCAD053-10	Polycentropus maculatus	0.118474
ORFIN111-20	Polycentropus aileenae	CBCAD054-10	Polycentropus maculatus	0.118474
ORFIN113-20	Polycentropus aileenae	CBCAD053-10	Polycentropus maculatus	0.120486
ORFIN113-20	Polycentropus aileenae	CBCAD054-10	Polycentropus maculatus	0.120486
ORFIN112-20	Polycentropus aileenae	ORFIN033-20	Polycentropus maculatus	0.120617
ORFIN112-20	Polycentropus aileenae	ORFIN101-20	Polycentropus maculatus	0.120617
ORFIN112-20	Polycentropus aileenae	ORFIN143-20	Polycentropus maculatus	0.120617
ORFIN112-20	Polycentropus aileenae	ORFIN172-20	Polycentropus maculatus	0.120617
ORFIN113-20	Polycentropus aileenae	ORFIN033-20	Polycentropus maculatus	0.122605
ORFIN113-20	Polycentropus aileenae	ORFIN101-20	Polycentropus maculatus	0.122605
ORFIN114-20	Polycentropus aileenae	ORFIN143-20	Polycentropus maculatus	0.122605
ORFIN114-20	Polycentropus aileenae	ORFIN172-20	Polycentropus maculatus	0.122605
ORFIN174-20	Polycentropus aileenae	ORFIN155-20	Polycentropus neiswanderi	0.092906
ORFIN088-20	Polycentropus aileenae	ORFIN155-20	Polycentropus neiswanderi	0.0945237
ORFIN134-20	Polycentropus aileenae	ORFIN155-20	Polycentropus neiswanderi	0.0963543
ORFIN081-20	Polycentropus aileenae	ORFIN155-20	Polycentropus neiswanderi	0.0964711
ORFIN094-20	Polycentropus aileenae	ORFIN155-20	Polycentropus neiswanderi	0.0964711
ORFIN156-20	Polycentropus aileenae	ORFIN155-20	Polycentropus neiswanderi	0.0964711
ORFIN112-20	Polycentropus aileenae	ORFIN155-20	Polycentropus neiswanderi	0.141373
ORFIN114-20	Polycentropus aileenae	ORFIN155-20	Polycentropus neiswanderi	0.143405
ORFIN082-20	Polycentropus aileenae	SSGBC9986-14	Polycentropus pentus	0.0763245
ORFIN174-20	Polycentropus aileenae	SSGBC9986-14	Polycentropus pentus	0.0763245
ORFIN082-20	Polycentropus aileenae	SSGBC2469-14	Polycentropus pentus	0.0770905
ORFIN174-20	Polycentropus aileenae	SSGBC2469-14	Polycentropus pentus	0.0770905
ORFIN021-20	Polycentropus aileenae	SSGBC9986-14	Polycentropus pentus	0.078489
ORFIN070-20	Polycentropus aileenae	SSGBC9986-14	Polycentropus pentus	0.078489
ORFIN088-20	Polycentropus aileenae	SSGBC9986-14	Polycentropus pentus	0.078489
ORFIN155-20	Polycentropus aileenae	SSGBC9986-14	Polycentropus pentus	0.078489
ORFIN021-20	Polycentropus aileenae	SSGBC2469-14	Polycentropus pentus	0.0792227
ORFIN070-20	Polycentropus aileenae	SSGBC2469-14	Polycentropus pentus	0.0792227
ORFIN088-20	Polycentropus aileenae	SSGBC2469-14	Polycentropus pentus	0.0792227
ORFIN155-20	Polycentropus aileenae	SSGBC2469-14	Polycentropus pentus	0.0792227
ORFIN069-20	Polycentropus aileenae	SSGBC9986-14	Polycentropus pentus	0.0806629
ORFIN081-20	Polycentropus aileenae	SSGBC9986-14	Polycentropus pentus	0.0806629
ORFIN134-20	Polycentropus aileenae	SSGBC9986-14	Polycentropus pentus	0.0808804
ORFIN069-20	Polycentropus aileenae	SSGBC2469-14	Polycentropus pentus	0.081364
ORFIN081-20	Polycentropus aileenae	SSGBC2469-14	Polycentropus pentus	0.081364
ORFIN134-20	Polycentropus aileenae	SSGBC2469-14	Polycentropus pentus	0.081615
ORFIN082-20	Polycentropus aileenae	CNGME1123-14	Polycentropus pentus	0.0849935
ORFIN174-20	Polycentropus aileenae	CNGME1123-14	Polycentropus pentus	0.0849935
ORFIN082-20	Polycentropus aileenae	SSGBC10007-14	Polycentropus pentus	0.0851478
ORFIN174-20	Polycentropus aileenae	SSGBC10007-14	Polycentropus pentus	0.0851478
ORFIN172-20	Polycentropus aileenae	ONCAD223-08	Polycentropus pentus	0.0857792
ORFIN172-20	Polycentropus aileenae	PKCAD727-08	Polycentropus pentus	0.0857792
ORFIN082-20	Polycentropus aileenae	SSGBB6044-14	Polycentropus pentus	0.0861003
ORFIN174-20	Polycentropus aileenae	SSGBB6044-14	Polycentropus pentus	0.0861003
ORFIN082-20	Polycentropus aileenae	SSGBC10004-14	Polycentropus pentus	0.0868985
ORFIN174-20	Polycentropus aileenae	SSGBC10004-14	Polycentropus pentus	0.0868985
ORFIN021-20	Polycentropus aileenae	CNGME1123-14	Polycentropus pentus	0.0869543
ORFIN070-20	Polycentropus aileenae	CNGME1123-14	Polycentropus pentus	0.0869543
ORFIN082-20	Polycentropus aileenae	CNKJE1794-14	Polycentropus pentus	0.0871124
ORFIN174-20	Polycentropus aileenae	CNKJE1794-14	Polycentropus pentus	0.0871124
ORFIN021-20	Polycentropus aileenae	SSGBC10007-14	Polycentropus pentus	0.0871124
ORFIN070-20	Polycentropus aileenae	SSGBC10007-14	Polycentropus pentus	0.0871124
ORFIN081-20	Polycentropus aileenae	ONCAD223-08	Polycentropus pentus	0.0871338
ORFIN081-20	Polycentropus aileenae	PKCAD727-08	Polycentropus pentus	0.0871338
ORFIN172-20	Polycentropus aileenae	NBTRI346-08	Polycentropus pentus	0.0875336
ORFIN172-20	Polycentropus aileenae	ONCAD210-08	Polycentropus pentus	0.0875336
ORFIN020-20	Polycentropus aileenae	ONCAD223-08	Polycentropus pentus	0.0875336
ORFIN174-20	Polycentropus aileenae	ORFIN174-20	Polycentropus pentus	0.0875336
ORFIN174-20	Polycentropus aileenae	ORFIN175-20	Polycentropus pentus	0.0875336
ORFIN020-20	Polycentropus aileenae	PKCAD727-08	Polycentropus pentus	0.0875336
ORFIN088-20	Polycentropus aileenae	ORFIN144-20	Polycentropus pentus	0.0875748
ORFIN174-20	Polycentropus aileenae	ORFIN144-20	Polycentropus pentus	0.0875748
ORFIN021-20	Polycentropus aileenae	SSGBB6044-14	Polycentropus pentus	0.0880051
ORFIN070-20	Polycentropus aileenae	SSGBB6044-14	Polycentropus pentus	0.0880051
ORFIN069-20	Polycentropus aileenae	ONCAD223-08	Polycentropus pentus	0.0880636
ORFIN069-20	Polycentropus aileenae	PKCAD727-08	Polycentropus pentus	0.0880636
ORFIN082-20	Polycentropus aileenae	CNKOD1036-14	Polycentropus pentus	0.0888189
ORFIN174-20	Polycentropus aileenae	CNKOD1036-14	Polycentropus pentus	0.0888189
ORFIN069-20	Polycentropus aileenae	CNGME1123-14	Polycentropus pentus	0.0889228
ORFIN081-20	Polycentropus aileenae	CNGME1123-14	Polycentropus pentus	0.0889228
ORFIN088-20	Polycentropus aileenae	CNGME1123-14	Polycentropus pentus	0.0889228
ORFIN155-20	Polycentropus aileenae	CNGME1123-14	Polycentropus pentus	0.0889228
ORFIN082-20	Polycentropus aileenae	NBTRI346-08	Polycentropus pentus	0.088952
ORFIN081-20	Polycentropus aileenae	ONCAD210-08	Polycentropus pentus	0.088952
ORFIN021-20	Polycentropus aileenae	SSGBC10004-14	Polycentropus pentus	0.0889949
ORFIN070-20	Polycentropus aileenae	SSGBC10004-14	Polycentropus pentus	0.0889949
ORFIN082-20	Polycentropus aileenae	SSKJC551-15	Polycentropus pentus	0.0890555
ORFIN174-20	Polycentropus aileenae	SSKJC551-15	Polycentropus pentus	0.0890555
ORFIN021-20	Polycentropus aileenae	CNKJE1794-14	Polycentropus pentus	0.0890848
ORFIN070-20	Polycentropus aileenae	CNKJE1794-14	Polycentropus pentus	0.0890848
ORFIN069-20	Polycentropus aileenae	SSGBC10007-14	Polycentropus pentus	0.0890848
ORFIN081-20	Polycentropus aileenae	SSGBC10007-14	Polycentropus pentus	0.0890848
ORFIN088-20	Polycentropus aileenae	SSGBC10007-14	Polycentropus pentus	0.0890848
ORFIN155-20	Polycentropus aileenae	SSGBC10007-14	Polycentropus pentus	0.0890848
ORFIN020-20	Polycentropus aileenae	NBTRI346-08	Polycentropus pentus	0.0892942
ORFIN020-20	Polycentropus aileenae	ONCAD210-08	Polycentropus pentus	0.0892942
ORFIN067-20	Polycentropus aileenae	ONCAD223-08	Polycentropus pentus	0.0892942
ORFIN080-20	Polycentropus aileenae	ONCAD223-08	Polycentropus pentus	0.0892942
ORFIN088-20	Polycentropus aileenae	ONCAD223-08	Polycentropus pentus	0.0892942
ORFIN155-20	Polycentropus aileenae	ONCAD223-08	Polycentropus pentus	0.0892942
ORFIN067-20	Polycentropus aileenae	PKCAD727-08	Polycentropus pentus	0.0892942
ORFIN080-20	Polycentropus aileenae	PKCAD727-08	Polycentropus pentus	0.0892942
ORFIN088-20	Polycentropus aileenae	PKCAD727-08	Polycentropus pentus	0.0892942
ORFIN155-20	Polycentropus aileenae	PKCAD727-08	Polycentropus pentus	0.0892942
ORFIN070-20	Polycentropus aileenae	ORFIN144-20	Polycentropus pentus	0.089403
ORFIN069-20	Polycentropus aileenae	NBTRI346-08	Polycentropus pentus	0.0898687
ORFIN069-20	Polycentropus aileenae	ONCAD210-08	Polycentropus pentus	0.0898687
ORFIN069-20	Polycentropus aileenae	SSGBB6044-14	Polycentropus pentus	0.0899171
ORFIN081-20	Polycentropus aileenae	SSGBB6044-14	Polycentropus pentus	0.0899171
ORFIN088-20	Polycentropus aileenae	SSGBB6044-14	Polycentropus pentus	0.0899171
ORFIN155-20	Polycentropus aileenae	SSGBB6044-14	Polycentropus pentus	0.0899171
ORFIN174-20	Polycentropus aileenae	ORFIN176-20	Polycentropus pentus	0.089927
ORFIN021-20	Polycentropus aileenae	CNKOD1036-14	Polycentropus pentus	0.0907129
ORFIN070-20	Polycentropus aileenae	CNKOD1036-14	Polycentropus pentus	0.0907129
ORFIN067-20	Polycentropus aileenae	NBTRI346-08	Polycentropus pentus	0.091061
ORFIN080-20	Polycentropus aileenae	NBTRI346-08	Polycentropus pentus	0.091061
ORFIN088-20	Polycentropus aileenae	NBTRI346-08	Polycentropus pentus	0.091061
ORFIN155-20	Polycentropus aileenae	NBTRI346-08	Polycentropus pentus	0.091061
ORFIN067-20	Polycentropus aileenae	ONCAD210-08	Polycentropus pentus	0.091061
ORFIN080-20	Polycentropus aileenae	ONCAD210-08	Polycentropus pentus	0.091061
ORFIN088-20	Polycentropus aileenae	ONCAD210-08	Polycentropus pentus	0.091061
ORFIN155-20	Polycentropus aileenae	ONCAD210-08	Polycentropus pentus	0.091061
ORFIN156-20	Polycentropus aileenae	ORFIN174-20	Polycentropus pentus	0.091061
ORFIN156-20	Polycentropus aileenae	ORFIN175-20	Polycentropus pentus	0.091061
ORFIN069-20	Polycentropus aileenae	CNKJE1794-14	Polycentropus pentus	0.091065
ORFIN081-20	Polycentropus aileenae	CNKJE1794-14	Polycentropus pentus	0.091065
ORFIN088-20	Polycentropus aileenae	CNKJE1794-14	Polycentropus pentus	0.091065
ORFIN155-20	Polycentropus aileenae	CNKJE1794-14	Polycentropus pentus	0.091065
ORFIN021-20	Polycentropus aileenae	SSKJC551-15	Polycentropus pentus	0.0910757
ORFIN070-20	Polycentropus aileenae	SSKJC551-15	Polycentropus pentus	0.0910757
ORFIN069-20	Polycentropus aileenae	SSGBC10004-14	Polycentropus pentus	0.0911002
ORFIN081-20	Polycentropus aileenae	SSGBC10004-14	Polycentropus pentus	0.0911002
ORFIN088-20	Polycentropus aileenae	SSGBC10004-14	Polycentropus pentus	0.0911002
ORFIN155-20	Polycentropus aileenae	SSGBC10004-14	Polycentropus pentus	0.0911002
ORFIN069-20	Polycentropus aileenae	ORFIN144-20	Polycentropus pentus	0.0912379
ORFIN081-20	Polycentropus aileenae	ORFIN144-20	Polycentropus pentus	0.0912379
ORFIN094-20	Polycentropus aileenae	ORFIN144-20	Polycentropus pentus	0.0912379
ORFIN155-20	Polycentropus aileenae	ORFIN144-20	Polycentropus pentus	0.0912379
ORFIN134-20	Polycentropus aileenae	CNGME1123-14	Polycentropus pentus	0.0917855
ORFIN134-20	Polycentropus aileenae	CNKJE1794-14	Polycentropus pentus	0.0917855
ORFIN134-20	Polycentropus aileenae	SSGBC10007-14	Polycentropus pentus	0.0917855
ORFIN134-20	Polycentropus aileenae	CNKOD1036-14	Polycentropus pentus	0.0922337
ORFIN134-20	Polycentropus aileenae	NBTRI346-08	Polycentropus pentus	0.0922337
ORFIN130-20	Polycentropus aileenae	ONCAD210-08	Polycentropus pentus	0.0922337
ORFIN130-20	Polycentropus aileenae	ONCAD223-08	Polycentropus pentus	0.0922337
ORFIN134-20	Polycentropus aileenae	ORFIN144-20	Polycentropus pentus	0.0922337
ORFIN130-20	Polycentropus aileenae	PKCAD727-08	Polycentropus pentus	0.0922337
ORFIN134-20	Polycentropus aileenae	SSGBB6044-14	Polycentropus pentus	0.092576
ORFIN069-20	Polycentropus aileenae	CNKOD1036-14	Polycentropus pentus	0.092614
ORFIN081-20	Polycentropus aileenae	CNKOD1036-14	Polycentropus pentus	0.092614
ORFIN088-20	Polycentropus aileenae	CNKOD1036-14	Polycentropus pentus	0.092614
ORFIN155-20	Polycentropus aileenae	CNKOD1036-14	Polycentropus pentus	0.092614
ORFIN069-20	Polycentropus aileenae	SSKJC551-15	Polycentropus pentus	0.0931041
ORFIN081-20	Polycentropus aileenae	SSKJC551-15	Polycentropus pentus	0.0931041
ORFIN088-20	Polycentropus aileenae	SSKJC551-15	Polycentropus pentus	0.0931041
ORFIN155-20	Polycentropus aileenae	SSKJC551-15	Polycentropus pentus	0.0931041
ORFIN156-20	Polycentropus aileenae	ORFIN176-20	Polycentropus pentus	0.0937006
ORFIN134-20	Polycentropus aileenae	SSGBC10004-14	Polycentropus pentus	0.0939456
ORFIN134-20	Polycentropus aileenae	SSKJC551-15	Polycentropus pentus	0.0939456
ORFIN134-20	Polycentropus aileenae	ORFIN174-20	Polycentropus pentus	0.0942458
ORFIN134-20	Polycentropus aileenae	ORFIN175-20	Polycentropus pentus	0.0942458
ORFIN134-20	Polycentropus aileenae	ORFIN176-20	Polycentropus pentus	0.0942458
ORFIN112-20	Polycentropus aileenae	SSGBC9986-14	Polycentropus pentus	0.103605
ORFIN113-20	Polycentropus aileenae	SSGBC9986-14	Polycentropus pentus	0.106027
ORFIN112-20	Polycentropus aileenae	SSGBC2469-14	Polycentropus pentus	0.108627
ORFIN113-20	Polycentropus aileenae	SSGBC2469-14	Polycentropus pentus	0.111026
ORFIN112-20	Polycentropus aileenae	SSGBC10004-14	Polycentropus pentus	0.1166
ORFIN113-20	Polycentropus aileenae	SSGBC10004-14	Polycentropus pentus	0.118868
ORFIN112-20	Polycentropus aileenae	SSKJC551-15	Polycentropus pentus	0.126175
ORFIN112-20	Polycentropus aileenae	CNGME1123-14	Polycentropus pentus	0.127504
ORFIN112-20	Polycentropus aileenae	SSGBC10007-14	Polycentropus pentus	0.127504
ORFIN113-20	Polycentropus aileenae	SSKJC551-15	Polycentropus pentus	0.128448
ORFIN113-20	Polycentropus aileenae	CNGME1123-14	Polycentropus pentus	0.129731
ORFIN112-20	Polycentropus aileenae	CNKJE1794-14	Polycentropus pentus	0.129731
ORFIN113-20	Polycentropus aileenae	SSGBC10007-14	Polycentropus pentus	0.129731
ORFIN113-20	Polycentropus aileenae	CNKJE1794-14	Polycentropus pentus	0.131968
ORFIN112-20	Polycentropus aileenae	SSGBB6044-14	Polycentropus pentus	0.133776
ORFIN111-20	Polycentropus aileenae	ONCAD223-08	Polycentropus pentus	0.135324
ORFIN112-20	Polycentropus aileenae	ORFIN144-20	Polycentropus pentus	0.135551
ORFIN113-20	Polycentropus aileenae	SSGBB6044-14	Polycentropus pentus	0.13596
ORFIN112-20	Polycentropus aileenae	CNKOD1036-14	Polycentropus pentus	0.136289
ORFIN112-20	Polycentropus aileenae	ONCAD223-08	Polycentropus pentus	0.137332
ORFIN111-20	Polycentropus aileenae	PKCAD727-08	Polycentropus pentus	0.137332
ORFIN114-20	Polycentropus aileenae	ORFIN144-20	Polycentropus pentus	0.137647
ORFIN113-20	Polycentropus aileenae	CNKOD1036-14	Polycentropus pentus	0.138459
ORFIN111-20	Polycentropus aileenae	NBTRI346-08	Polycentropus pentus	0.139348
ORFIN111-20	Polycentropus aileenae	ONCAD210-08	Polycentropus pentus	0.139348
ORFIN112-20	Polycentropus aileenae	ORFIN174-20	Polycentropus pentus	0.139348
ORFIN112-20	Polycentropus aileenae	ORFIN175-20	Polycentropus pentus	0.139348
ORFIN113-20	Polycentropus aileenae	PKCAD727-08	Polycentropus pentus	0.139348
ORFIN112-20	Polycentropus aileenae	ORFIN176-20	Polycentropus pentus	0.139558
ORFIN113-20	Polycentropus aileenae	NBTRI346-08	Polycentropus pentus	0.141373
ORFIN112-20	Polycentropus aileenae	ONCAD210-08	Polycentropus pentus	0.141373
ORFIN114-20	Polycentropus aileenae	ORFIN174-20	Polycentropus pentus	0.141373
ORFIN114-20	Polycentropus aileenae	ORFIN175-20	Polycentropus pentus	0.141373
ORFIN114-20	Polycentropus aileenae	ORFIN176-20	Polycentropus pentus	0.141727
ORFIN082-20	Polycentropus aileenae	NECAD288-08	Polycentropus picana	0.119977
ORFIN082-20	Polycentropus aileenae	NECAD289-08	Polycentropus picana	0.119977
ORFIN130-20	Polycentropus aileenae	NECAD288-08	Polycentropus picana	0.122232
ORFIN130-20	Polycentropus aileenae	NECAD289-08	Polycentropus picana	0.122232
ORFIN172-20	Polycentropus aileenae	NECAD288-08	Polycentropus picana	0.122806
ORFIN172-20	Polycentropus aileenae	NECAD289-08	Polycentropus picana	0.122806
ORFIN082-20	Polycentropus aileenae	NECAD287-08	Polycentropus picana	0.123794
ORFIN069-20	Polycentropus aileenae	NECAD288-08	Polycentropus picana	0.124343
ORFIN069-20	Polycentropus aileenae	NECAD289-08	Polycentropus picana	0.124343
ORFIN020-20	Polycentropus aileenae	NECAD288-08	Polycentropus picana	0.124654
ORFIN155-20	Polycentropus aileenae	NECAD288-08	Polycentropus picana	0.124654
ORFIN020-20	Polycentropus aileenae	NECAD289-08	Polycentropus picana	0.124654
ORFIN155-20	Polycentropus aileenae	NECAD289-08	Polycentropus picana	0.124654
ORFIN130-20	Polycentropus aileenae	NECAD287-08	Polycentropus picana	0.126416
ORFIN172-20	Polycentropus aileenae	NECAD287-08	Polycentropus picana	0.12651
ORFIN067-20	Polycentropus aileenae	NECAD288-08	Polycentropus picana	0.12651
ORFIN080-20	Polycentropus aileenae	NECAD288-08	Polycentropus picana	0.12651
ORFIN088-20	Polycentropus aileenae	NECAD288-08	Polycentropus picana	0.12651
ORFIN067-20	Polycentropus aileenae	NECAD289-08	Polycentropus picana	0.12651
ORFIN080-20	Polycentropus aileenae	NECAD289-08	Polycentropus picana	0.12651
ORFIN088-20	Polycentropus aileenae	NECAD289-08	Polycentropus picana	0.12651
ORFIN069-20	Polycentropus aileenae	NECAD287-08	Polycentropus picana	0.128153
ORFIN020-20	Polycentropus aileenae	NECAD287-08	Polycentropus picana	0.128372
ORFIN155-20	Polycentropus aileenae	NECAD287-08	Polycentropus picana	0.128372
ORFIN067-20	Polycentropus aileenae	NECAD287-08	Polycentropus picana	0.130241
ORFIN080-20	Polycentropus aileenae	NECAD287-08	Polycentropus picana	0.130241
ORFIN088-20	Polycentropus aileenae	NECAD287-08	Polycentropus picana	0.130241
ORFIN113-20	Polycentropus aileenae	NECAD288-08	Polycentropus picana	0.165054
ORFIN113-20	Polycentropus aileenae	NECAD289-08	Polycentropus picana	0.165054
ORFIN113-20	Polycentropus aileenae	NECAD287-08	Polycentropus picana	0.167146
ORFIN111-20	Polycentropus aileenae	NECAD288-08	Polycentropus picana	0.167146
ORFIN111-20	Polycentropus aileenae	NECAD289-08	Polycentropus picana	0.167146
ORFIN111-20	Polycentropus aileenae	NECAD287-08	Polycentropus picana	0.169247
ORFIN172-20	Polycentropus aileenae	NBCAD045-08	Polycentropus pixi	0.0892209
ORFIN172-20	Polycentropus aileenae	NBCAD050-08	Polycentropus pixi	0.0892209
ORFIN172-20	Polycentropus aileenae	NBCAD075-08	Polycentropus pixi	0.0892209
ORFIN172-20	Polycentropus aileenae	NBCAD102-08	Polycentropus pixi	0.0892209
ORFIN172-20	Polycentropus aileenae	NBCAD183-08	Polycentropus pixi	0.0892209
ORFIN172-20	Polycentropus aileenae	NBCAD185-08	Polycentropus pixi	0.0892209
ORFIN172-20	Polycentropus aileenae	NBCAD221-08	Polycentropus pixi	0.0892209
ORFIN081-20	Polycentropus aileenae	NBCAD045-08	Polycentropus pixi	0.0907011
ORFIN081-20	Polycentropus aileenae	NBCAD050-08	Polycentropus pixi	0.0907011
ORFIN081-20	Polycentropus aileenae	NBCAD075-08	Polycentropus pixi	0.0907011
ORFIN081-20	Polycentropus aileenae	NBCAD102-08	Polycentropus pixi	0.0907011
ORFIN081-20	Polycentropus aileenae	NBCAD183-08	Polycentropus pixi	0.0907011
ORFIN081-20	Polycentropus aileenae	NBCAD185-08	Polycentropus pixi	0.0907011
ORFIN081-20	Polycentropus aileenae	NBCAD221-08	Polycentropus pixi	0.0907011
ORFIN081-20	Polycentropus aileenae	NBCAD138-08	Polycentropus pixi	0.0908803
ORFIN172-20	Polycentropus aileenae	NBCAD138-08	Polycentropus pixi	0.0908803
ORFIN020-20	Polycentropus aileenae	NBCAD045-08	Polycentropus pixi	0.0909846
ORFIN020-20	Polycentropus aileenae	NBCAD050-08	Polycentropus pixi	0.0909846
ORFIN020-20	Polycentropus aileenae	NBCAD075-08	Polycentropus pixi	0.0909846
ORFIN020-20	Polycentropus aileenae	NBCAD102-08	Polycentropus pixi	0.0909846
ORFIN020-20	Polycentropus aileenae	NBCAD183-08	Polycentropus pixi	0.0909846
ORFIN020-20	Polycentropus aileenae	NBCAD185-08	Polycentropus pixi	0.0909846
ORFIN020-20	Polycentropus aileenae	NBCAD221-08	Polycentropus pixi	0.0909846
ORFIN069-20	Polycentropus aileenae	NBCAD045-08	Polycentropus pixi	0.0916028
ORFIN069-20	Polycentropus aileenae	NBCAD050-08	Polycentropus pixi	0.0916028
ORFIN069-20	Polycentropus aileenae	NBCAD075-08	Polycentropus pixi	0.0916028
ORFIN069-20	Polycentropus aileenae	NBCAD102-08	Polycentropus pixi	0.0916028
ORFIN069-20	Polycentropus aileenae	NBCAD183-08	Polycentropus pixi	0.0916028
ORFIN069-20	Polycentropus aileenae	NBCAD185-08	Polycentropus pixi	0.0916028
ORFIN069-20	Polycentropus aileenae	NBCAD221-08	Polycentropus pixi	0.0916028
ORFIN067-20	Polycentropus aileenae	NBCAD045-08	Polycentropus pixi	0.0927545
ORFIN080-20	Polycentropus aileenae	NBCAD045-08	Polycentropus pixi	0.0927545
ORFIN088-20	Polycentropus aileenae	NBCAD045-08	Polycentropus pixi	0.0927545
ORFIN155-20	Polycentropus aileenae	NBCAD045-08	Polycentropus pixi	0.0927545
ORFIN067-20	Polycentropus aileenae	NBCAD050-08	Polycentropus pixi	0.0927545
ORFIN080-20	Polycentropus aileenae	NBCAD050-08	Polycentropus pixi	0.0927545
ORFIN088-20	Polycentropus aileenae	NBCAD050-08	Polycentropus pixi	0.0927545
ORFIN155-20	Polycentropus aileenae	NBCAD050-08	Polycentropus pixi	0.0927545
ORFIN067-20	Polycentropus aileenae	NBCAD075-08	Polycentropus pixi	0.0927545
ORFIN080-20	Polycentropus aileenae	NBCAD075-08	Polycentropus pixi	0.0927545
ORFIN088-20	Polycentropus aileenae	NBCAD075-08	Polycentropus pixi	0.0927545
ORFIN155-20	Polycentropus aileenae	NBCAD075-08	Polycentropus pixi	0.0927545
ORFIN067-20	Polycentropus aileenae	NBCAD102-08	Polycentropus pixi	0.0927545
ORFIN080-20	Polycentropus aileenae	NBCAD102-08	Polycentropus pixi	0.0927545
ORFIN088-20	Polycentropus aileenae	NBCAD102-08	Polycentropus pixi	0.0927545
ORFIN155-20	Polycentropus aileenae	NBCAD102-08	Polycentropus pixi	0.0927545
ORFIN067-20	Polycentropus aileenae	NBCAD183-08	Polycentropus pixi	0.0927545
ORFIN080-20	Polycentropus aileenae	NBCAD183-08	Polycentropus pixi	0.0927545
ORFIN088-20	Polycentropus aileenae	NBCAD183-08	Polycentropus pixi	0.0927545
ORFIN155-20	Polycentropus aileenae	NBCAD183-08	Polycentropus pixi	0.0927545
ORFIN067-20	Polycentropus aileenae	NBCAD185-08	Polycentropus pixi	0.0927545
ORFIN080-20	Polycentropus aileenae	NBCAD185-08	Polycentropus pixi	0.0927545
ORFIN088-20	Polycentropus aileenae	NBCAD185-08	Polycentropus pixi	0.0927545
ORFIN155-20	Polycentropus aileenae	NBCAD185-08	Polycentropus pixi	0.0927545
ORFIN067-20	Polycentropus aileenae	NBCAD221-08	Polycentropus pixi	0.0927545
ORFIN080-20	Polycentropus aileenae	NBCAD221-08	Polycentropus pixi	0.0927545
ORFIN088-20	Polycentropus aileenae	NBCAD221-08	Polycentropus pixi	0.0927545
ORFIN155-20	Polycentropus aileenae	NBCAD221-08	Polycentropus pixi	0.0927545
ORFIN020-20	Polycentropus aileenae	NBCAD138-08	Polycentropus pixi	0.0928221
ORFIN069-20	Polycentropus aileenae	NBCAD138-08	Polycentropus pixi	0.0928221
ORFIN130-20	Polycentropus aileenae	NBCAD045-08	Polycentropus pixi	0.0942458
ORFIN130-20	Polycentropus aileenae	NBCAD050-08	Polycentropus pixi	0.0942458
ORFIN130-20	Polycentropus aileenae	NBCAD075-08	Polycentropus pixi	0.0942458
ORFIN130-20	Polycentropus aileenae	NBCAD102-08	Polycentropus pixi	0.0942458
ORFIN130-20	Polycentropus aileenae	NBCAD183-08	Polycentropus pixi	0.0942458
ORFIN130-20	Polycentropus aileenae	NBCAD185-08	Polycentropus pixi	0.0942458
ORFIN130-20	Polycentropus aileenae	NBCAD221-08	Polycentropus pixi	0.0942458
ORFIN130-20	Polycentropus aileenae	NBCAD138-08	Polycentropus pixi	0.0945126
ORFIN067-20	Polycentropus aileenae	NBCAD138-08	Polycentropus pixi	0.0947714
ORFIN080-20	Polycentropus aileenae	NBCAD138-08	Polycentropus pixi	0.0947714
ORFIN088-20	Polycentropus aileenae	NBCAD138-08	Polycentropus pixi	0.0947714
ORFIN155-20	Polycentropus aileenae	NBCAD138-08	Polycentropus pixi	0.0947714
ORFIN172-20	Polycentropus aileenae	NBCAD118-08	Polycentropus pixi	0.0978831
ORFIN081-20	Polycentropus aileenae	NBCAD118-08	Polycentropus pixi	0.0981583
ORFIN020-20	Polycentropus aileenae	NBCAD118-08	Polycentropus pixi	0.10096
ORFIN069-20	Polycentropus aileenae	NBCAD118-08	Polycentropus pixi	0.10096
ORFIN130-20	Polycentropus aileenae	NBCAD118-08	Polycentropus pixi	0.103059
ORFIN067-20	Polycentropus aileenae	NBCAD118-08	Polycentropus pixi	0.104056
ORFIN080-20	Polycentropus aileenae	NBCAD118-08	Polycentropus pixi	0.104056
ORFIN155-20	Polycentropus aileenae	NBCAD118-08	Polycentropus pixi	0.104056
ORFIN088-20	Polycentropus aileenae	NBCAD118-08	Polycentropus pixi	0.107171
ORFIN111-20	Polycentropus aileenae	NBCAD045-08	Polycentropus pixi	0.13361
ORFIN111-20	Polycentropus aileenae	NBCAD050-08	Polycentropus pixi	0.13361
ORFIN111-20	Polycentropus aileenae	NBCAD075-08	Polycentropus pixi	0.13361
ORFIN111-20	Polycentropus aileenae	NBCAD102-08	Polycentropus pixi	0.13361
ORFIN111-20	Polycentropus aileenae	NBCAD183-08	Polycentropus pixi	0.13361
ORFIN111-20	Polycentropus aileenae	NBCAD185-08	Polycentropus pixi	0.13361
ORFIN111-20	Polycentropus aileenae	NBCAD221-08	Polycentropus pixi	0.13361
ORFIN112-20	Polycentropus aileenae	NBCAD045-08	Polycentropus pixi	0.135622
ORFIN112-20	Polycentropus aileenae	NBCAD050-08	Polycentropus pixi	0.135622
ORFIN112-20	Polycentropus aileenae	NBCAD075-08	Polycentropus pixi	0.135622
ORFIN113-20	Polycentropus aileenae	NBCAD102-08	Polycentropus pixi	0.135622
ORFIN113-20	Polycentropus aileenae	NBCAD183-08	Polycentropus pixi	0.135622
ORFIN113-20	Polycentropus aileenae	NBCAD185-08	Polycentropus pixi	0.135622
ORFIN113-20	Polycentropus aileenae	NBCAD221-08	Polycentropus pixi	0.135622
ORFIN111-20	Polycentropus aileenae	NBCAD138-08	Polycentropus pixi	0.139382
ORFIN113-20	Polycentropus aileenae	NBCAD138-08	Polycentropus pixi	0.141556
ORFIN111-20	Polycentropus aileenae	NBCAD118-08	Polycentropus pixi	0.156722
ORFIN113-20	Polycentropus aileenae	NBCAD118-08	Polycentropus pixi	0.160089
ORFIN134-20	Polycentropus aileenae	NECAD299-08	Polycentropus rickeri	0.121411
ORFIN082-20	Polycentropus aileenae	NECAD299-08	Polycentropus rickeri	0.127488
ORFIN020-20	Polycentropus aileenae	NECAD299-08	Polycentropus rickeri	0.128759
ORFIN155-20	Polycentropus aileenae	NECAD299-08	Polycentropus rickeri	0.128759
ORFIN082-20	Polycentropus aileenae	ORFIN054-20	Polycentropus rickeri	0.131183
ORFIN067-20	Polycentropus aileenae	NECAD299-08	Polycentropus rickeri	0.131726
ORFIN080-20	Polycentropus aileenae	NECAD299-08	Polycentropus rickeri	0.131726
ORFIN088-20	Polycentropus aileenae	NECAD299-08	Polycentropus rickeri	0.131726
ORFIN172-20	Polycentropus aileenae	NECAD299-08	Polycentropus rickeri	0.131726
ORFIN130-20	Polycentropus aileenae	NECAD297-08	Polycentropus rickeri	0.1348
ORFIN134-20	Polycentropus aileenae	ORFIN054-20	Polycentropus rickeri	0.134896
ORFIN021-20	Polycentropus aileenae	ORFIN054-20	Polycentropus rickeri	0.136317
ORFIN155-20	Polycentropus aileenae	ORFIN054-20	Polycentropus rickeri	0.136317
ORFIN174-20	Polycentropus aileenae	ORFIN054-20	Polycentropus rickeri	0.136317
ORFIN082-20	Polycentropus aileenae	NECAD297-08	Polycentropus rickeri	0.136857
ORFIN172-20	Polycentropus aileenae	NECAD297-08	Polycentropus rickeri	0.137643
ORFIN069-20	Polycentropus aileenae	NECAD299-08	Polycentropus rickeri	0.137737
ORFIN070-20	Polycentropus aileenae	ORFIN054-20	Polycentropus rickeri	0.138033
ORFIN069-20	Polycentropus aileenae	ORFIN054-20	Polycentropus rickeri	0.13973
ORFIN081-20	Polycentropus aileenae	ORFIN054-20	Polycentropus rickeri	0.13973
ORFIN094-20	Polycentropus aileenae	ORFIN054-20	Polycentropus rickeri	0.13973
ORFIN020-20	Polycentropus aileenae	NECAD297-08	Polycentropus rickeri	0.140655
ORFIN155-20	Polycentropus aileenae	NECAD297-08	Polycentropus rickeri	0.140655
ORFIN067-20	Polycentropus aileenae	NECAD297-08	Polycentropus rickeri	0.143685
ORFIN080-20	Polycentropus aileenae	NECAD297-08	Polycentropus rickeri	0.143685
ORFIN088-20	Polycentropus aileenae	NECAD297-08	Polycentropus rickeri	0.143685
ORFIN069-20	Polycentropus aileenae	NECAD297-08	Polycentropus rickeri	0.143954
ORFIN111-20	Polycentropus aileenae	NECAD299-08	Polycentropus rickeri	0.14625
ORFIN113-20	Polycentropus aileenae	NECAD299-08	Polycentropus rickeri	0.149299
ORFIN111-20	Polycentropus aileenae	NECAD297-08	Polycentropus rickeri	0.158448
ORFIN113-20	Polycentropus aileenae	NECAD297-08	Polycentropus rickeri	0.161563
ORFIN112-20	Polycentropus aileenae	ORFIN054-20	Polycentropus rickeri	0.164018
ORFIN113-20	Polycentropus aileenae	ORFIN054-20	Polycentropus rickeri	0.164018
ORFIN070-20	Polycentropus aileenae	ORFIN074-20	Polycentropus variegatus	0.0780709
ORFIN094-20	Polycentropus aileenae	ORFIN074-20	Polycentropus variegatus	0.0780709
ORFIN174-20	Polycentropus aileenae	ORFIN074-20	Polycentropus variegatus	0.0780709
ORFIN070-20	Polycentropus aileenae	ORFIN078-20	Polycentropus variegatus	0.0780709
ORFIN094-20	Polycentropus aileenae	ORFIN078-20	Polycentropus variegatus	0.0780709
ORFIN174-20	Polycentropus aileenae	ORFIN078-20	Polycentropus variegatus	0.0780709
ORFIN021-20	Polycentropus aileenae	ORFIN074-20	Polycentropus variegatus	0.0815431
ORFIN069-20	Polycentropus aileenae	ORFIN074-20	Polycentropus variegatus	0.0815431
ORFIN081-20	Polycentropus aileenae	ORFIN074-20	Polycentropus variegatus	0.0815431
ORFIN082-20	Polycentropus aileenae	ORFIN074-20	Polycentropus variegatus	0.0815431
ORFIN155-20	Polycentropus aileenae	ORFIN074-20	Polycentropus variegatus	0.0815431
ORFIN021-20	Polycentropus aileenae	ORFIN078-20	Polycentropus variegatus	0.0815431
ORFIN069-20	Polycentropus aileenae	ORFIN078-20	Polycentropus variegatus	0.0815431
ORFIN081-20	Polycentropus aileenae	ORFIN078-20	Polycentropus variegatus	0.0815431
ORFIN082-20	Polycentropus aileenae	ORFIN078-20	Polycentropus variegatus	0.0815431
ORFIN155-20	Polycentropus aileenae	ORFIN078-20	Polycentropus variegatus	0.0815431
ORFIN134-20	Polycentropus aileenae	ORFIN074-20	Polycentropus variegatus	0.0862128
ORFIN134-20	Polycentropus aileenae	ORFIN078-20	Polycentropus variegatus	0.0862128
ORFIN112-20	Polycentropus aileenae	ORFIN074-20	Polycentropus variegatus	0.0936707
ORFIN112-20	Polycentropus aileenae	ORFIN078-20	Polycentropus variegatus	0.0936707
ORFIN113-20	Polycentropus aileenae	ORFIN074-20	Polycentropus variegatus	0.097703
ORFIN113-20	Polycentropus aileenae	ORFIN078-20	Polycentropus variegatus	0.097703
ORFIN082-20	Polycentropus aileenae	DRCAD361-10	Polycentropus variegatus	0.13628
ORFIN082-20	Polycentropus aileenae	BBEPT343-11	Polycentropus variegatus	0.138207
ORFIN082-20	Polycentropus aileenae	ORFIN067-20	Polycentropus variegatus	0.138207
ORFIN082-20	Polycentropus aileenae	ORFIN070-20	Polycentropus variegatus	0.138207
ORFIN082-20	Polycentropus aileenae	ORFIN075-20	Polycentropus variegatus	0.138207
ORFIN082-20	Polycentropus aileenae	ORFIN076-20	Polycentropus variegatus	0.138207
ORFIN082-20	Polycentropus aileenae	ORFIN111-20	Polycentropus variegatus	0.138207
ORFIN082-20	Polycentropus aileenae	ORFIN112-20	Polycentropus variegatus	0.138207
ORFIN082-20	Polycentropus aileenae	ORFIN080-20	Polycentropus variegatus	0.138446
ORFIN174-20	Polycentropus aileenae	DRCAD361-10	Polycentropus variegatus	0.138606
ORFIN082-20	Polycentropus aileenae	LATPA055-12	Polycentropus variegatus	0.139659
ORFIN174-20	Polycentropus aileenae	LATPA055-12	Polycentropus variegatus	0.139659
ORFIN082-20	Polycentropus aileenae	DRCAD360-10	Polycentropus variegatus	0.140141
ORFIN082-20	Polycentropus aileenae	ORFIN020-20	Polycentropus variegatus	0.140141
ORFIN082-20	Polycentropus aileenae	ORFIN066-20	Polycentropus variegatus	0.140141
ORFIN082-20	Polycentropus aileenae	ORFIN079-20	Polycentropus variegatus	0.140141
ORFIN174-20	Polycentropus aileenae	BBEPT343-11	Polycentropus variegatus	0.140475
ORFIN020-20	Polycentropus aileenae	DRCAD361-10	Polycentropus variegatus	0.140475
ORFIN155-20	Polycentropus aileenae	DRCAD361-10	Polycentropus variegatus	0.140475
ORFIN174-20	Polycentropus aileenae	ORFIN067-20	Polycentropus variegatus	0.140475
ORFIN174-20	Polycentropus aileenae	ORFIN070-20	Polycentropus variegatus	0.140475
ORFIN174-20	Polycentropus aileenae	ORFIN075-20	Polycentropus variegatus	0.140475
ORFIN174-20	Polycentropus aileenae	ORFIN076-20	Polycentropus variegatus	0.140475
ORFIN174-20	Polycentropus aileenae	ORFIN111-20	Polycentropus variegatus	0.140475
ORFIN174-20	Polycentropus aileenae	ORFIN112-20	Polycentropus variegatus	0.140475
ORFIN070-20	Polycentropus aileenae	DRCAD361-10	Polycentropus variegatus	0.140558
ORFIN174-20	Polycentropus aileenae	ORFIN080-20	Polycentropus variegatus	0.140711
ORFIN020-20	Polycentropus aileenae	LATPA055-12	Polycentropus variegatus	0.141616
ORFIN070-20	Polycentropus aileenae	LATPA055-12	Polycentropus variegatus	0.141616
ORFIN155-20	Polycentropus aileenae	LATPA055-12	Polycentropus variegatus	0.141616
ORFIN020-20	Polycentropus aileenae	BBEPT343-11	Polycentropus variegatus	0.142351
ORFIN155-20	Polycentropus aileenae	BBEPT343-11	Polycentropus variegatus	0.142351
ORFIN174-20	Polycentropus aileenae	DRCAD360-10	Polycentropus variegatus	0.142351
ORFIN067-20	Polycentropus aileenae	DRCAD361-10	Polycentropus variegatus	0.142351
ORFIN081-20	Polycentropus aileenae	DRCAD361-10	Polycentropus variegatus	0.142351
ORFIN088-20	Polycentropus aileenae	DRCAD361-10	Polycentropus variegatus	0.142351
ORFIN174-20	Polycentropus aileenae	ORFIN020-20	Polycentropus variegatus	0.142351
ORFIN174-20	Polycentropus aileenae	ORFIN066-20	Polycentropus variegatus	0.142351
ORFIN021-20	Polycentropus aileenae	ORFIN067-20	Polycentropus variegatus	0.142351
[truncated: 28,524 more rows]
