# Supplementary material for: Associating life stages and sexes of Nearctic Polycentropus Curtis, 1835 (Trichoptera: Polycentropodidae) using mitochondrial DNA barcoding
Source: Ecol Evol. 2022 Mar 24;12(3):e8741. doi: 10.1002/ece3.8741 (PMC8948071; doi:10.1002/ece3.8741)
Supplement: Supplementary file 2 — Supplementary Material [file ECE3-12-e8741-s001.xls]

## Sheet: Pairwise P-Distance Matrix
Polycentropus halidus|09BBTUS-074|Adult
Polycentropus halidus|SCCWRP0137025|Immature	0.00163132
Polycentropus halidus|SCCWRP0137024|Immature	0.00161812	0
Polycentropus halidus|SCCWRP0137023|Immature	0.00156986	0	0
Polycentropus halidus|SCCWRP0137022|Immature	0.00151976	0	0	0
Polycentropus halidus|SCCWRP0137021|Immature	0.00166945	0	0	0	0
Polycentropus halidus|SCCWRP0137020|Immature	0.00162866	0	0	0	0	0
Polycentropus halidus|SCCWRP0137019|Immature	0.00165837	0	0	0	0	0	0
Polycentropus halidus|SCCWRP0137018|Immature	0.00163666	0	0	0	0	0	0	0
Polycentropus halidus|SCCWRP0137017|Immature	0.00159236	0	0	0	0	0	0	0	0
Polycentropus halidus|SCCWRP0137016|Immature	0.00159744	0	0	0	0	0	0	0	0	0
Polycentropus halidus|SCCWRP0137015|Immature	0.00162602	0	0	0	0	0	0	0	0	0	0
Polycentropus halidus|SCCWRP0137014|Immature	0.00163132	0	0	0	0	0	0	0	0	0	0	0
Polycentropus halidus|SCCWRP0137013|Immature	0.00151976	0	0	0	0	0	0	0	0	0	0	0	0
Polycentropus halidus|SCCWRP0137012|Immature	0.00163666	0	0	0	0	0	0	0	0	0	0	0	0	0
Polycentropus halidus|SCCWRP0137011|Immature	0.00151976	0	0	0	0	0	0	0	0	0	0	0	0	0	0
Polycentropus halidus|SCCWRP0137010|Immature	0.00198413	0	0	0	0	0	0	0	0	0	0	0	0	0	0	0
Polycentropus halidus|SCCWRP0137009|Immature	0.00151976	0	0	0	0	0	0	0	0	0	0	0	0	0	0	0	0
Polycentropus halidus|SCCWRP0137008|Immature	0	0	0	0	0	0	0	0	0	0	0	0	0	0	0	0	0	0
Polycentropus halidus|SCCWRP0137007|Immature	0.00159744	0	0	0	0	0	0	0	0	0	0	0	0	0	0	0	0	0	0
Polycentropus halidus|SCCWRP0137006|Immature	0.00151976	0	0	0	0	0	0	0	0	0	0	0	0	0	0	0	0	0	0	0
Polycentropus halidus|SCCWRP0137004|Immature	0.00162866	0	0	0	0	0	0	0	0	0	0	0	0	0	0	0	0	0	0	0	0
Polycentropus halidus|SCCWRP0137003|Immature	0.00151976	0	0	0	0	0	0	0	0	0	0	0	0	0	0	0	0	0	0	0	0	0
Polycentropus halidus|SCCWRP0137002|Immature	0.00163666	0	0	0	0	0	0	0	0	0	0	0	0	0	0	0	0	0	0	0	0	0	0
Polycentropus halidus|SCCWRP0137001|Immature	0.00162075	0	0	0	0	0	0	0	0	0	0	0	0	0	0	0	0	0	0	0	0	0	0	0
Polycentropus halidus|CSUPOBK-0981|M|Adult	0	0.00163132	0.00161812	0.00156986	0.00151976	0.00166945	0.00162866	0.00165837	0.00163666	0.00159236	0.00159744	0.00162602	0.00163132	0.00151976	0.00163666	0.00151976	0.00198413	0.00151976	0	0.00159744	0.00151976	0.00162866	0.00151976	0.00163666	0.00162075
Polycentropus halidus|CSUPOBK-0980|M|Adult	0.00163934	0	0	0	0	0	0	0	0	0	0	0	0	0	0	0	0	0	0	0	0	0	0	0	0	0.00163934
Polycentropus halidus|CSUPOBK-0979|M|Adult	0	0.00163132	0.00161812	0.00156986	0.00151976	0.00166945	0.00162866	0.00165837	0.00163666	0.00159236	0.00159744	0.00162602	0.00163132	0.00151976	0.00163666	0.00151976	0.00198413	0.00151976	0	0.00159744	0.00151976	0.00162866	0.00151976	0.00163666	0.00162075	0	0.00163934
Polycentropus halidus|09BBTUS-150|Adult	0	0.00163132	0.00161812	0.00156986	0.00151976	0.00166945	0.00162866	0.00165837	0.00163666	0.00159236	0.00159744	0.00162602	0.00163132	0.00151976	0.00163666	0.00151976	0.00198413	0.00151976	0	0.00159744	0.00151976	0.00162866	0.00151976	0.00163666	0.00162075	0	0.00163934	0
Polycentropus halidus|CSUPOBK-0967|F|Adult	0.00151976	0	0	0	0	0	0	0	0	0	0	0	0	0	0	0	0	0	0	0	0	0	0	0	0	0.00151976	0	0.00151976	0.00151976
Polycentropus variegatus|10DRCAD-024|F|Adult	0.132219	0.140294	0.139159	0.136578	0.133739	0.141903	0.140065	0.140962	0.140753	0.138535	0.138978	0.139837	0.140294	0.133739	0.140753	0.133739	0.123016	0.133739	0.14742	0.138978	0.133739	0.140065	0.133739	0.140753	0.139384	0.132219	0.132787	0.132219	0.132219	0.133739
Polycentropus variegatus|10DRCAD-023|M|Adult	0.138298	0.143556	0.144013	0.142857	0.139818	0.145242	0.143322	0.144279	0.144026	0.144904	0.14377	0.143089	0.143556	0.139818	0.144026	0.139818	0.125	0.139818	0.157248	0.14377	0.139818	0.143322	0.139818	0.144026	0.144246	0.138298	0.139344	0.138298	0.138298	0.139818	0.00607903
Polycentropus denningi|10DRCAD-022|F|Adult	0.150456	0.154976	0.15534	0.155416	0.151976	0.153589	0.154723	0.15257	0.153846	0.156051	0.15655	0.154472	0.154976	0.151976	0.153846	0.151976	0.140873	0.151976	0.154791	0.15655	0.151976	0.154723	0.151976	0.153846	0.155592	0.150456	0.14918	0.150456	0.150456	0.151976	0.133739	0.136778
Polycentropus denningi|10DRCAD-020|M|Adult	0.150456	0.154976	0.15534	0.155416	0.151976	0.153589	0.154723	0.15257	0.153846	0.156051	0.15655	0.154472	0.154976	0.151976	0.153846	0.151976	0.140873	0.151976	0.154791	0.15655	0.151976	0.154723	0.151976	0.153846	0.155592	0.150456	0.14918	0.150456	0.150456	0.151976	0.133739	0.136778	0
Polycentropus halidus|08OFCAD-1128|M|Adult	0	0	0	0	0	0	0	0	0	0	0	0	0	0	0	0	0	0	0	0	0	0	0	0	0	0	0	0	0	0	0.14742	0.157248	0.154791	0.154791
Polycentropus halidus|08OFCAD-1127|M|Adult	0	0	0	0	0	0	0	0	0	0	0	0	0	0	0	0	0	0	0	0	0	0	0	0	0	0	0	0	0	0	0.14742	0.157248	0.154791	0.154791	0
Polycentropus halidus|08OFCAD-1126|Adult	0.00151976	0	0	0	0	0	0	0	0	0	0	0	0	0	0	0	0	0	0	0	0	0	0	0	0	0.00151976	0	0.00151976	0.00151976	0	0.133739	0.139818	0.151976	0.151976	0	0
Polycentropus halidus|08OFCAD-1125|Adult	0.00151976	0	0	0	0	0	0	0	0	0	0	0	0	0	0	0	0	0	0	0	0	0	0	0	0	0.00151976	0	0.00151976	0.00151976	0	0.133739	0.139818	0.151976	0.151976	0	0	0
Polycentropus halidus|08OFCAD-1124|Adult	0	0.00163132	0.00161812	0.00156986	0.00151976	0.00166945	0.00162866	0.00165837	0.00163666	0.00159236	0.00159744	0.00162602	0.00163132	0.00151976	0.00163666	0.00151976	0.00198413	0.00151976	0	0.00159744	0.00151976	0.00162866	0.00151976	0.00163666	0.00162075	0	0.00163934	0	0	0.00151976	0.132219	0.138298	0.150456	0.150456	0	0	0.00151976	0.00151976
Polycentropus gertschi|08OFCAD-1123|Adult	0.086758	0.0866013	0.0875203	0.0880503	0.0852359	0.0886288	0.08646	0.0880399	0.0868852	0.0877193	0.088	0.0863192	0.0866013	0.0852359	0.0868852	0.0852359	0.0775348	0.0852359	0.0982801	0.088	0.0852359	0.08646	0.0852359	0.0868852	0.0876623	0.086758	0.0836066	0.086758	0.086758	0.0852359	0.13242	0.135464	0.162861	0.162861	0.0982801	0.0982801	0.0852359	0.0852359	0.086758
Polycentropus gertschi|08OFCAD-1122|Adult	0.0866261	0.08646	0.0873786	0.0879121	0.0851064	0.0884808	0.0863192	0.0878939	0.086743	0.0875796	0.0878594	0.0861789	0.08646	0.0851064	0.086743	0.0851064	0.077381	0.0851064	0.0982801	0.0878594	0.0851064	0.0863192	0.0851064	0.086743	0.0875203	0.0866261	0.0836066	0.0866261	0.0866261	0.0851064	0.132219	0.135258	0.162614	0.162614	0.0982801	0.0982801	0.0851064	0.0851064	0.0866261	0
Polycentropus gertschi|08OFCAD-1121|Adult	0.0866261	0.08646	0.0873786	0.0879121	0.0851064	0.0884808	0.0863192	0.0878939	0.086743	0.0875796	0.0878594	0.0861789	0.08646	0.0851064	0.086743	0.0851064	0.077381	0.0851064	0.0982801	0.0878594	0.0851064	0.0863192	0.0851064	0.086743	0.0875203	0.0866261	0.0836066	0.0866261	0.0866261	0.0851064	0.132219	0.135258	0.162614	0.162614	0.0982801	0.0982801	0.0851064	0.0851064	0.0866261	0	0
Polycentropus gertschi|08OFCAD-1120|F|Adult	0.0911854	0.091354	0.092233	0.0926217	0.0896657	0.0934891	0.0912052	0.092869	0.091653	0.0923567	0.0926518	0.0910569	0.091354	0.0896657	0.091653	0.0896657	0.0833333	0.0896657	0.100737	0.0926518	0.0896657	0.0912052	0.0896657	0.091653	0.0923825	0.0911854	0.0885246	0.0911854	0.0911854	0.0896657	0.135258	0.138298	0.165653	0.165653	0.100737	0.100737	0.0896657	0.0896657	0.0911854	0.00456621	0.00455927	0.00455927
Polycentropus denningi|10DRCAD-021|M|Adult	0.150456	0.154976	0.15534	0.155416	0.151976	0.153589	0.154723	0.15257	0.153846	0.156051	0.15655	0.154472	0.154976	0.151976	0.153846	0.151976	0.140873	0.151976	0.154791	0.15655	0.151976	0.154723	0.151976	0.153846	0.155592	0.150456	0.14918	0.150456	0.150456	0.151976	0.133739	0.136778	0	0	0.154791	0.154791	0.151976	0.151976	0.150456	0.162861	0.162614	0.162614	0.165653
Polycentropus denningi|CCDB-34606-B08|Immature	0.152733	0.151713	0.152104	0.154341	0.154341	0.15192	0.151466	0.150912	0.150573	0.154341	0.154341	0.15122	0.151713	0.154341	0.150573	0.154341	0.140873	0.154341	0.156334	0.154341	0.154341	0.151466	0.154341	0.150573	0.15235	0.152733	0.151568	0.152733	0.152733	0.154341	0.136656	0.138264	0.0128617	0.0128617	0.156334	0.156334	0.154341	0.154341	0.152733	0.162641	0.162379	0.162379	0.165595	0.0128617
Polycentropus variegatus|CCDB-34606-B07|M|Adult	0.132219	0.138662	0.139159	0.136578	0.133739	0.140234	0.138436	0.139303	0.139116	0.138535	0.138978	0.138211	0.138662	0.133739	0.139116	0.133739	0.121032	0.133739	0.14742	0.138978	0.133739	0.138436	0.133739	0.139116	0.139384	0.132219	0.132787	0.132219	0.132219	0.133739	0.00303951	0.00607903	0.135258	0.135258	0.14742	0.14742	0.133739	0.133739	0.132219	0.129376	0.129179	0.129179	0.132219	0.135258	0.138264
Polycentropus variegatus|CCDB-34606-B06|Immature	0.133739	0.140294	0.140777	0.138148	0.135258	0.141903	0.140065	0.140962	0.140753	0.140127	0.140575	0.139837	0.140294	0.135258	0.140753	0.135258	0.123016	0.135258	0.149877	0.140575	0.135258	0.140065	0.135258	0.140753	0.141005	0.133739	0.134426	0.133739	0.133739	0.135258	0.00151976	0.00455927	0.133739	0.133739	0.149877	0.149877	0.135258	0.135258	0.133739	0.130898	0.130699	0.130699	0.133739	0.133739	0.136656	0.00151976
Polycentropus variegatus|CCDB-34607-G11|Immature	0.157248	0.165746	0.166213	0.163212	0.157248	0.16954	0.165289	0.167614	0.166667	0.167109	0.165333	0.164835	0.165746	0.157248	0.166667	0.157248	0.13834	0.157248	0.157248	0.165333	0.157248	0.165289	0.157248	0.166667	0.166667	0.157248	0.157248	0.157248	0.157248	0.157248	0.00982801	0	0.144963	0.144963	0.157248	0.157248	0.157248	0.157248	0.157248	0.154791	0.154791	0.154791	0.154791	0.144963	0.142857	0.00982801	0.00737101
Polycentropus gertschi|CCDB-34607-G10|Immature	0.0846906	0.0843585	0.0853659	0.0860034	0.0830619	0.0864865	0.0842105	0.0858676	0.0846561	0.0856164	0.0859107	0.084063	0.0843585	0.0830619	0.0846561	0.0830619	0.073913	0.0830619	0.100737	0.0859107	0.0830619	0.0842105	0.0830619	0.0846561	0.0855148	0.0846906	0.0836066	0.0846906	0.0846906	0.0830619	0.130293	0.13355	0.162866	0.162866	0.100737	0.100737	0.0830619	0.0830619	0.0846906	0.00325733	0.00325733	0.00325733	0.00488599	0.162866	0.16263	0.127036	0.128664	0.154791
Polycentropus variegatus|CCDB-34607-G09|Immature	0.133942	0.140523	0.141005	0.138365	0.135464	0.14214	0.140294	0.141196	0.140984	0.140351	0.1408	0.140065	0.140523	0.135464	0.140984	0.135464	0.12326	0.135464	0.149877	0.1408	0.135464	0.140294	0.135464	0.140984	0.141234	0.133942	0.134647	0.133942	0.133942	0.135464	0.00152207	0.00456621	0.133942	0.133942	0.149877	0.149877	0.135464	0.135464	0.133942	0.131098	0.130898	0.130898	0.133942	0.133942	0.136876	0.00152207	0	0.00737101	0.128874
Polycentropus variegatus|CCDB-34607-G08|Immature	0.138298	0.143556	0.144013	0.142857	0.139818	0.145242	0.143322	0.144279	0.144026	0.144904	0.14377	0.143089	0.143556	0.139818	0.144026	0.139818	0.125	0.139818	0.157248	0.14377	0.139818	0.143322	0.139818	0.144026	0.144246	0.138298	0.139344	0.138298	0.138298	0.139818	0.00607903	0	0.136778	0.136778	0.157248	0.157248	0.139818	0.139818	0.138298	0.135464	0.135258	0.135258	0.138298	0.136778	0.138264	0.00607903	0.00455927	0	0.13355
Polycentropus variegatus|CCDB-34607-G07|Immature	0.107692	0.110769	0.110769	0.110769	0.110769	0.110769	0.110769	0.110769	0.110769	0.110769	0.110769	0.110769	0.110769	0.110769	0.110769	0.110769	0.110769	0.110769	0.108108	0.110769	0.110769	0.110769	0.110769	0.110769	0.110769	0.107692	0.104693	0.107692	0.107692	0.110769	0	0.00307692	0.116923	0.116923	0.108108	0.108108	0.110769	0.110769	0.107692	0.104938	0.104615	0.104615	0.110769	0.116923	0.126154	0	0	0.0135135	0.0960854
Polycentropus variegatus|CCDB-34607-G05|Immature	0.132219	0.138662	0.139159	0.136578	0.133739	0.140234	0.138436	0.139303	0.139116	0.138535	0.138978	0.138211	0.138662	0.133739	0.139116	0.133739	0.121032	0.133739	0.14742	0.138978	0.133739	0.138436	0.133739	0.139116	0.139384	0.132219	0.132787	0.132219	0.132219	0.133739	0.00303951	0.00607903	0.135258	0.135258	0.14742	0.14742	0.133739	0.133739	0.132219	0.129376	0.129179	0.129179	0.132219	0.135258	0.138264	0	0.00151976	0.00982801	0.127036
Polycentropus variegatus|CCDB-34607-G04|Immature	0.132219	0.138662	0.139159	0.136578	0.133739	0.140234	0.138436	0.139303	0.139116	0.138535	0.138978	0.138211	0.138662	0.133739	0.139116	0.133739	0.121032	0.133739	0.14742	0.138978	0.133739	0.138436	0.133739	0.139116	0.139384	0.132219	0.132787	0.132219	0.132219	0.133739	0.00303951	0.00607903	0.135258	0.135258	0.14742	0.14742	0.133739	0.133739	0.132219	0.129376	0.129179	0.129179	0.132219	0.135258	0.138264	0	0.00151976	0.00982801	0.127036
Polycentropus variegatus|CCDB-34607-G03|Immature	0.107692	0.110769	0.110769	0.110769	0.110769	0.110769	0.110769	0.110769	0.110769	0.110769	0.110769	0.110769	0.110769	0.110769	0.110769	0.110769	0.110769	0.110769	0.108108	0.110769	0.110769	0.110769	0.110769	0.110769	0.110769	0.107692	0.104693	0.107692	0.107692	0.110769	0	0.00307692	0.116923	0.116923	0.108108	0.108108	0.110769	0.110769	0.107692	0.104938	0.104615	0.104615	0.110769	0.116923	0.126154	0	0	0.0135135	0.0960854
Polycentropus gertschi|CCDB-34607-G01|Immature	0.100737	0.104972	0.106267	0.106218	0.100737	0.109195	0.104683	0.107955	0.105556	0.106101	0.106667	0.104396	0.104972	0.100737	0.105556	0.100737	0.0948617	0.100737	0.100737	0.106667	0.100737	0.104683	0.100737	0.105556	0.106557	0.100737	0.100737	0.100737	0.100737	0.100737	0.149877	0.154791	0.186732	0.186732	0.100737	0.100737	0.100737	0.100737	0.100737	0.002457	0.002457	0.002457	0	0.186732	0.185984	0.144963	0.14742	0.154791	0
Polycentropus gertschi|CCDB-34607-F12|Immature	0.0866261	0.08646	0.0873786	0.0879121	0.0851064	0.0884808	0.0863192	0.0878939	0.086743	0.0875796	0.0878594	0.0861789	0.08646	0.0851064	0.086743	0.0851064	0.077381	0.0851064	0.100737	0.0878594	0.0851064	0.0863192	0.0851064	0.086743	0.0875203	0.0866261	0.0836066	0.0866261	0.0866261	0.0851064	0.130699	0.133739	0.162614	0.162614	0.100737	0.100737	0.0851064	0.0851064	0.0866261	0.00304414	0.00303951	0.00303951	0.00455927	0.162614	0.162379	0.12766	0.129179	0.154791	0
Polycentropus variegatus|CCDB-34607-F11|Immature	0.132219	0.138662	0.139159	0.136578	0.133739	0.140234	0.138436	0.139303	0.139116	0.138535	0.138978	0.138211	0.138662	0.133739	0.139116	0.133739	0.121032	0.133739	0.14742	0.138978	0.133739	0.138436	0.133739	0.139116	0.139384	0.132219	0.132787	0.132219	0.132219	0.133739	0.00303951	0.00607903	0.135258	0.135258	0.14742	0.14742	0.133739	0.133739	0.132219	0.129376	0.129179	0.129179	0.132219	0.135258	0.138264	0	0.00151976	0.00982801	0.127036
Polycentropus variegatus|CCDB-34607-F10|Immature	0.136029	0.142285	0.142857	0.141491	0.137868	0.14433	0.142	0.143149	0.142857	0.143969	0.142578	0.141717	0.142285	0.137868	0.142857	0.137868	0.117949	0.137868	0.157248	0.142578	0.137868	0.142	0.137868	0.142857	0.143141	0.136029	0.137868	0.136029	0.136029	0.137868	0.00735294	0	0.137868	0.137868	0.157248	0.157248	0.137868	0.137868	0.136029	0.132353	0.132353	0.132353	0.136029	0.137868	0.137795	0.00735294	0.00551471	0	0.132353
Polycentropus variegatus|CCDB-34607-F08|M|Adult	0.132219	0.138662	0.139159	0.136578	0.133739	0.140234	0.138436	0.139303	0.139116	0.138535	0.138978	0.138211	0.138662	0.133739	0.139116	0.133739	0.121032	0.133739	0.14742	0.138978	0.133739	0.138436	0.133739	0.139116	0.139384	0.132219	0.132787	0.132219	0.132219	0.133739	0.00303951	0.00607903	0.135258	0.135258	0.14742	0.14742	0.133739	0.133739	0.132219	0.129376	0.129179	0.129179	0.132219	0.135258	0.138264	0	0.00151976	0.00982801	0.127036
Polycentropus variegatus|CCDB-34607-F07|M|Adult	0.138298	0.143556	0.144013	0.142857	0.139818	0.145242	0.143322	0.144279	0.144026	0.144904	0.14377	0.143089	0.143556	0.139818	0.144026	0.139818	0.125	0.139818	0.157248	0.14377	0.139818	0.143322	0.139818	0.144026	0.144246	0.138298	0.139344	0.138298	0.138298	0.139818	0.00607903	0	0.136778	0.136778	0.157248	0.157248	0.139818	0.139818	0.138298	0.135464	0.135258	0.135258	0.138298	0.136778	0.138264	0.00607903	0.00455927	0	0.13355
Polycentropus variegatus|CCDB-38818-G11||Immature	0.141561	0.143376	0.143376	0.143376	0.143376	0.144177	0.143376	0.143119	0.143376	0.143376	0.143376	0.143376	0.143376	0.143376	0.143636	0.143376	0.121076	0.143376	0.167598	0.143376	0.143376	0.143376	0.143376	0.143376	0.143376	0.141561	0.143376	0.141561	0.141561	0.143376	0.00362976	0	0.134301	0.134301	0.167598	0.167598	0.143376	0.143376	0.141561	0.141561	0.141561	0.141561	0.145191	0.134301	0.136116	0.00544465	0.00362976	0	0.139746
Polycentropus variegatus|CCDB-34607-B11|Immature	0.14742	0.157459	0.158038	0.15285	0.14742	0.16092	0.157025	0.159091	0.158333	0.156499	0.157333	0.156593	0.157459	0.14742	0.158333	0.14742	0.130435	0.14742	0.14742	0.157333	0.14742	0.157025	0.14742	0.158333	0.15847	0.14742	0.14742	0.14742	0.14742	0.14742	0.004914	0.00982801	0.142506	0.142506	0.14742	0.14742	0.14742	0.14742	0.14742	0.144963	0.144963	0.144963	0.144963	0.142506	0.142857	0	0.002457	0.00982801	0.144963
Polycentropus variegatus|CCDB-34607-B10|Immature	0.14742	0.157459	0.158038	0.15285	0.14742	0.16092	0.157025	0.159091	0.158333	0.156499	0.157333	0.156593	0.157459	0.14742	0.158333	0.14742	0.130435	0.14742	0.14742	0.157333	0.14742	0.157025	0.14742	0.158333	0.15847	0.14742	0.14742	0.14742	0.14742	0.14742	0.004914	0.00982801	0.142506	0.142506	0.14742	0.14742	0.14742	0.14742	0.14742	0.144963	0.144963	0.144963	0.144963	0.142506	0.142857	0	0.002457	0.00982801	0.144963
Polycentropus variegatus|CCDB-34607-B09|Immature	0.137339	0.147268	0.147887	0.14382	0.139485	0.149877	0.146919	0.148418	0.147971	0.146789	0.147465	0.146572	0.147268	0.139485	0.147971	0.139485	0.121795	0.139485	0.14742	0.147465	0.139485	0.146919	0.139485	0.147971	0.148235	0.137339	0.139485	0.137339	0.137339	0.139485	0.00429185	0.00858369	0.141631	0.141631	0.14742	0.14742	0.139485	0.139485	0.137339	0.137339	0.137339	0.137339	0.139485	0.141631	0.144186	0	0.00214592	0.00982801	0.137339
Polycentropus variegatus|CCDB-34607-B08|Immature	0.138298	0.143556	0.144013	0.142857	0.139818	0.145242	0.143322	0.144279	0.144026	0.144904	0.14377	0.143089	0.143556	0.139818	0.144026	0.139818	0.125	0.139818	0.157248	0.14377	0.139818	0.143322	0.139818	0.144026	0.144246	0.138298	0.139344	0.138298	0.138298	0.139818	0.00607903	0	0.136778	0.136778	0.157248	0.157248	0.139818	0.139818	0.138298	0.135464	0.135258	0.135258	0.138298	0.136778	0.138264	0.00607903	0.00455927	0	0.13355
[truncated: 16 more columns]
