# Supplementary material for: Associating life stages and sexes of Nearctic Polycentropus Curtis, 1835 (Trichoptera: Polycentropodidae) using mitochondrial DNA barcoding
Source: Ecol Evol. 2022 Mar 24;12(3):e8741. doi: 10.1002/ece3.8741 (PMC8948071; doi:10.1002/ece3.8741)
Supplement: Supplementary file 3 — Supplementary Material [file ECE3-12-e8741-s005.xlsx]

## Sheet: Pairwise P-Distance Matrix
Polycentropus blicklei|08OFCAD-1100|M|Adult
Polycentropus elarus|07-17PKS-0474|M|Adult	0.0486322
Polycentropus rickeri|08OFCAD-1154|F|Adult	0.115479	0.120393
Polycentropus rickeri|08OFCAD-1152|M|Adult	0.130221	0.110565	0.046683
Polycentropus blicklei|07-17PKS-0577|M|Adult	0.0182648	0.042618	0.12069	0.125616
Polycentropus elarus|07-17PKS-0563|M|Adult	0.0487805	0.00375235	0.112245	0.102041	0.0469043
Polycentropus pentus|07-17PKS-0821|M|Adult	0.0729483	0.0775076	0.125307	0.120393	0.0791476	0.0825516
Polycentropus elarus|07-17PKS-0504|M|Adult	0.0486322	0	0.120393	0.110565	0.042618	0.00375235	0.0775076
Polycentropus elarus|CCDB-34606-H08|F|Adult	0.0459016	0	0.119777	0.108635	0.042623	0.00375235	0.0770492	0
Polycentropus elarus|CCDB-34607-H11|F|Adult	0.0430769	0	0.121622	0.135135	0.0461538	0.00320513	0.0676923	0	0
Polycentropus pentus|CCDB-34606-G11|Immature	0.0776699	0.079288	0.13079	0.114441	0.0809061	0.0844278	0.00323625	0.079288	0.0786885	0.0676923
Polycentropus pentus|CCDB-34606-G10|Immature	0.0744681	0.0790274	0.127764	0.117936	0.0806697	0.0844278	0.00303951	0.0790274	0.0786885	0.0676923	0
Polycentropus pentus|CCDB-34606-G09|Immature	0.0744681	0.0790274	0.127764	0.117936	0.0806697	0.0844278	0.00303951	0.0790274	0.0786885	0.0676923	0	0
Polycentropus maculatus|CCDB-34606-G07|F|Adult	0.0531915	0.0531915	0.115479	0.120393	0.0593607	0.054409	0.0851064	0.0531915	0.052459	0.0523077	0.0906149	0.0866261	0.0866261
Polycentropus chelatus|CCDB-34606-G06|F|Adult	0.0851064	0.0851064	0.12285	0.113022	0.0837139	0.0881801	0.0653495	0.0851064	0.0836066	0.0646154	0.0614887	0.06231	0.06231	0.0942249
Polycentropus carolinensis|CCDB-34606-F04|Immature	0.0423862	0.0345369	0.124352	0.132124	0.0440252	0.0356473	0.0784929	0.0345369	0.0327869	0.0307692	0.0809061	0.0800628	0.0800628	0.0486656	0.0863422
Polycentropus colei|CCDB-34606-F03|Immature	0.129808	0.13141	0.0697051	0.0643432	0.126603	0.118199	0.136218	0.13141	0.129508	0.135385	0.13754	0.137821	0.137821	0.129808	0.125	0.136218
Polycentropus chelatus|CCDB-34606-E12|M|Adult	0.0851064	0.0851064	0.12285	0.113022	0.0837139	0.0881801	0.0653495	0.0851064	0.0836066	0.0646154	0.0614887	0.06231	0.06231	0.0942249	0	0.0863422	0.125
Polycentropus colei|CCDB-34606-E11|M|Adult	0.135258	0.130699	0.0663391	0.0663391	0.127854	0.120075	0.136778	0.130699	0.131148	0.138462	0.139159	0.138298	0.138298	0.132219	0.12614	0.136578	0.00801282	0.12614
Polycentropus carolinensis|CCDB-34606-E10|M|Adult	0.0409165	0.0327332	0.122222	0.127778	0.0441899	0.0356473	0.0785597	0.0327332	0.0327869	0.0307692	0.0801964	0.0801964	0.0801964	0.0490998	0.0818331	0	0.134206	0.0818331	0.135843
Polycentropus carolinensis|CCDB-34606-E07|Immature	0.0410334	0.0334347	0.12285	0.132678	0.04414	0.0356473	0.0759878	0.0334347	0.0327869	0.0307692	0.0809061	0.0775076	0.0775076	0.0471125	0.0835866	0	0.136218	0.0835866	0.135258	0
Polycentropus colei|CCDB-34606-E06|Immature	0.129179	0.130699	0.0663391	0.0663391	0.12481	0.118199	0.135258	0.130699	0.129508	0.135385	0.13754	0.136778	0.136778	0.129179	0.12462	0.136578	0	0.12462	0.00759878	0.134206	0.135258
Polycentropus pentus|CCDB-34606-E03|M|Adult	0.0758294	0.0789889	0.125654	0.117801	0.0789889	0.0825516	0.00157978	0.0789889	0.0770492	0.0676923	0.00161812	0.00157978	0.00157978	0.0884676	0.0647709	0.0789889	0.136218	0.0647709	0.135861	0.0785597	0.0789889	0.134281
Polycentropus maculatus|CCDB-34606-E02|M|Adult	0.0531915	0.0531915	0.115479	0.120393	0.0593607	0.054409	0.0851064	0.0531915	0.052459	0.0523077	0.0906149	0.0866261	0.0866261	0	0.0942249	0.0486656	0.129808	0.0942249	0.132219	0.0490998	0.0471125	0.129179	0.0884676
Polycentropus centralis|CCDB-34606-D12|M|Adult	0.0808436	0.0843585	0.12828	0.125364	0.0843585	0.0868726	0.0738137	0.0843585	0.0843585	0.06	0.0702988	0.0702988	0.0702988	0.086116	0.0667838	0.0843585	0.126538	0.0667838	0.126538	0.0843585	0.0843585	0.126538	0.0720562	0.086116
Polycentropus blicklei|CCDB-34606-D09|M|Adult	0.014218	0.0442338	0.125654	0.128272	0.00157978	0.0469043	0.0805687	0.0442338	0.042623	0.0461538	0.0825243	0.0821485	0.0821485	0.0600316	0.0868878	0.0442338	0.128205	0.0868878	0.129542	0.0441899	0.0442338	0.126382	0.0805687	0.0600316	0.0843585
Polycentropus confusus|CCDB-34606-D07|M|Adult	0.0911854	0.0759878	0.125307	0.113022	0.0913242	0.0750469	0.0577508	0.0759878	0.0754098	0.0646154	0.0566343	0.0577508	0.0577508	0.0927052	0.0729483	0.0879121	0.136218	0.0729483	0.136778	0.0834697	0.0851064	0.135258	0.0552923	0.0927052	0.0790861	0.093207
Polycentropus confusus|CCDB-34606-D06|F|Adult	0.0911854	0.0759878	0.125307	0.113022	0.0913242	0.0750469	0.0577508	0.0759878	0.0754098	0.0646154	0.0566343	0.0577508	0.0577508	0.0927052	0.0729483	0.0879121	0.136218	0.0729483	0.136778	0.0834697	0.0851064	0.135258	0.0552923	0.0927052	0.0790861	0.093207	0
Polycentropus carolinensis|CCDB-34606-D05|F|Adult	0.0423453	0.0325733	0.121212	0.126722	0.0439739	0.0356473	0.0781759	0.0325733	0.0327869	0.0307692	0.0798046	0.0798046	0.0798046	0.0488599	0.0814332	0	0.13355	0.0814332	0.135179	0	0	0.13355	0.0781759	0.0488599	0.0843585	0.0456026	0.0830619	0.0830619
Polycentropus confusus|CCDB-34606-D01|Immature	0.0910543	0.0766773	0.125333	0.109333	0.0910543	0.0750469	0.0559105	0.0766773	0.0754098	0.0646154	0.0566343	0.0559105	0.0559105	0.0926518	0.0734824	0.0846645	0.136218	0.0734824	0.13738	0.0834697	0.0846645	0.135783	0.0543131	0.0926518	0.0790861	0.0926518	0	0	0.0830619
Polycentropus colei|CCDB-34606-C10|M|Adult	0.125796	0.132166	0.071618	0.0689655	0.122611	0.118199	0.13535	0.132166	0.129508	0.135385	0.13754	0.136943	0.136943	0.132166	0.128981	0.13535	0.0112179	0.128981	0.0159236	0.134206	0.13535	0.0111465	0.13535	0.132166	0.126538	0.124204	0.13535	0.13535	0.13355	0.134185
Polycentropus confusus|CCDB-34606-C09|Immature	0.0906149	0.0760518	0.125341	0.108992	0.0906149	0.0750469	0.0566343	0.0760518	0.0754098	0.0646154	0.0566343	0.0566343	0.0566343	0.092233	0.0711974	0.0841424	0.135922	0.0711974	0.13754	0.0834697	0.0841424	0.135922	0.0550162	0.092233	0.0790861	0.092233	0	0	0.0830619	0	0.134304
Polycentropus confusus|CCDB-34606-B11|M|Adult	0.0881459	0.0744681	0.12285	0.113022	0.0882801	0.0731707	0.0547112	0.0744681	0.0737705	0.0615385	0.0550162	0.0547112	0.0547112	0.0896657	0.0699088	0.0847724	0.134615	0.0699088	0.133739	0.0818331	0.0820669	0.132219	0.0521327	0.0896657	0.0773286	0.0900474	0.00303951	0.00303951	0.0814332	0.00159744	0.132166	0.00161812
Polycentropus carolinensis|CCDB-34606-B01|Immature	0.0410334	0.0334347	0.12285	0.132678	0.04414	0.0356473	0.0759878	0.0334347	0.0327869	0.0307692	0.0809061	0.0775076	0.0775076	0.0471125	0.0835866	0	0.136218	0.0835866	0.135258	0	0	0.135258	0.0789889	0.0471125	0.0843585	0.0442338	0.0851064	0.0851064	0	0.0846645	0.13535	0.0841424	0.0820669
Polycentropus carolinensis|CCDB-34606-A12|Immature	0.0408497	0.0326797	0.121884	0.127424	0.0441176	0.0356473	0.0784314	0.0326797	0.0327869	0.0307692	0.0800654	0.0800654	0.0800654	0.0490196	0.0816993	0	0.133987	0.0816993	0.135621	0	0	0.133987	0.0784314	0.0490196	0.0843585	0.0441176	0.0833333	0.0833333	0	0.0833333	0.133987	0.0833333	0.0816993	0
Polycentropus colei|CCDB-34606-A10|Immature	0.126736	0.126736	0.0706522	0.0652174	0.123264	0.114	0.135417	0.126736	0.12522	0.12766	0.135652	0.137153	0.137153	0.126736	0.125	0.135417	0	0.125	0.00694444	0.133803	0.135417	0	0.135417	0.126736	0.123412	0.125	0.133681	0.133681	0.1331	0.133681	0.0104167	0.132174	0.131944	0.135417	0.133568
Polycentropus carolinensis|CCDB-34606-A09|Immature	0.0477454	0.0291777	0.105769	0.120192	0.0557029	0.0349462	0.066313	0.0291777	0.0291777	0.0288066	0.0689655	0.0689655	0.0689655	0.0450928	0.0689655	0	0.129973	0.0689655	0.132626	0	0	0.129973	0.066313	0.0450928	0.0822281	0.0557029	0.071618	0.071618	0	0.071618	0.129973	0.071618	0.0689655	0	0	0.129973
Polycentropus maculatus|CCDB-34606-A08|M|Adult	0.0531915	0.0531915	0.115479	0.120393	0.0593607	0.054409	0.0851064	0.0531915	0.052459	0.0523077	0.0906149	0.0866261	0.0866261	0	0.0942249	0.0486656	0.129808	0.0942249	0.132219	0.0490998	0.0471125	0.129179	0.0884676	0	0.086116	0.0600316	0.0927052	0.0927052	0.0488599	0.0926518	0.132166	0.092233	0.0896657	0.0471125	0.0490196	0.126736	0.0450928
Polycentropus carolinensis|CCDB-34606-A07|M|Adult	0.042654	0.0331754	0.123037	0.13089	0.042654	0.0356473	0.0789889	0.0331754	0.0327869	0.0307692	0.0809061	0.0805687	0.0805687	0.0489731	0.0853081	0	0.136218	0.0853081	0.134281	0	0	0.134281	0.0789889	0.0489731	0.0843585	0.0442338	0.0853081	0.0853081	0	0.0846645	0.13535	0.0841424	0.0821485	0	0	0.135417	0	0.0489731
Polycentropus confusus|CCDB-34606-A02|Immature	0.0881459	0.0775076	0.125307	0.115479	0.0913242	0.0750469	0.0547112	0.0775076	0.0754098	0.0646154	0.0566343	0.0547112	0.0547112	0.0896657	0.0729483	0.0847724	0.136218	0.0729483	0.136778	0.0834697	0.0820669	0.135258	0.0537125	0.0896657	0.0790861	0.0916272	0.00303951	0.00303951	0.0830619	0	0.133758	0	0.00303951	0.0820669	0.0833333	0.133681	0.071618	0.0896657	0.0837283
Polycentropus confusus|CCDB-34606-A01|Immature	0.0886288	0.0735786	0.126801	0.10951	0.0886288	0.0750469	0.0585284	0.0735786	0.0735786	0.0646154	0.0585284	0.0585284	0.0585284	0.0919732	0.0719064	0.0819398	0.138796	0.0719064	0.138796	0.0819398	0.0819398	0.138796	0.0568562	0.0919732	0.0790861	0.0886288	0	0	0.0819398	0	0.137124	0	0.00167224	0.0819398	0.0819398	0.135135	0.071618	0.0919732	0.0819398	0
Polycentropus blicklei|CCDB-34607-H05|Immature	0.00307692	0.0461538	0.148649	0.162162	0	0.0480769	0.0738462	0.0461538	0.0461538	0.0461538	0.0738462	0.0738462	0.0738462	0.0615385	0.0676923	0.0430769	0.132308	0.0676923	0.141538	0.0430769	0.0430769	0.132308	0.0738462	0.0615385	0.07	0	0.0892308	0.0892308	0.0430769	0.0892308	0.132308	0.0892308	0.0861538	0.0430769	0.0430769	0.12766	0.0493827	0.0615385	0.0430769	0.0892308	0.0892308
Polycentropus pentus|CCDB-38818-H10|F|Adult	0.0728155	0.079288	0.124031	0.116279	0.0777958	0.0803059	0.00323625	0.079288	0.0762712	0.0688525	0.00334448	0.00323625	0.00323625	0.0889968	0.0647249	0.076175	0.134106	0.0647249	0.135922	0.0761421	0.0760518	0.134304	0.00163132	0.0889968	0.0702988	0.0783034	0.0566343	0.0566343	0.0757576	0.0528053	0.133224	0.0535117	0.0533981	0.0760518	0.0760135	0.133681	0.0636605	0.0889968	0.0766721	0.0533981	0.0553633	0.0721311
Polycentropus pentus|CCDB-38818-H05|M|Adult	0.0853659	0.0804878	0.13961	0.126623	0.0902439	0.0833333	0	0.0804878	0.0804878	0.0625	0.00243902	0.00243902	0.00243902	0.1	0.0731707	0.0829268	0.146341	0.0731707	0.146341	0.0829268	0.0829268	0.146341	0	0.1	0.0829268	0.0902439	0.0512195	0.0512195	0.0829268	0.0512195	0.141463	0.0512195	0.0487805	0.0829268	0.0829268	0.146341	0.0612903	0.1	0.0829268	0.0512195	0.0512195	0.0852273	0.00243902
Polycentropus centralis|CCDB-38818-F06|Immature	0.0878735	0.0878735	0.130556	0.122222	0.0913884	0.0878244	0.0755712	0.0878735	0.0880282	0.0636042	0.0720562	0.0720562	0.0720562	0.0913884	0.0720562	0.0878735	0.130053	0.0720562	0.130053	0.0878735	0.0878735	0.130053	0.0738137	0.0913884	0.00362319	0.0913884	0.0808436	0.0808436	0.0878735	0.0808436	0.130053	0.0808436	0.0790861	0.0878735	0.0878735	0.128521	0.0795756	0.0913884	0.0878735	0.0808436	0.0791367	0.0742049	0.0720562	0.0829268
Polycentropus centralis|CCDB-38818-F05|Immature	0.0889968	0.0873786	0.128947	0.121053	0.0873786	0.0886792	0.0776699	0.0873786	0.0871022	0.0673077	0.0760331	0.0744337	0.0744337	0.092233	0.0776699	0.0857605	0.13257	0.0776699	0.12945	0.0869565	0.0857605	0.131068	0.0760518	0.092233	0.00878735	0.0889968	0.0809061	0.0809061	0.0865225	0.0799347	0.131707	0.0809917	0.0809061	0.0857605	0.0868114	0.130208	0.0822281	0.092233	0.0857605	0.079288	0.0786325	0.0737179	0.0720131	0.0829268	0.00878735
Polycentropus confusus|CCDB-38818-F04|Immature	0.0857143	0.0714286	0.120787	0.103933	0.0857143	0.0685484	0.0482143	0.0714286	0.0714286	0.057554	0.0482143	0.0482143	0.0482143	0.0892857	0.0660714	0.0821429	0.128571	0.0660714	0.128571	0.0821429	0.0821429	0.128571	0.0464286	0.0892857	0.071298	0.0857143	0.00714286	0.00714286	0.0821429	0.00714286	0.126786	0.00714286	0.00535714	0.0821429	0.0821429	0.128571	0.066313	0.0892857	0.0821429	0.00714286	0.00725953	0.0827338	0.0446429	0.0439024	0.0732143	0.0732143
Polycentropus alabamensis|CCDB-38818-F03|Immature	0.0516717	0.00303951	0.125307	0.115479	0.0456621	0.00562852	0.0805471	0.00303951	0.00327869	0.00307692	0.0825243	0.0820669	0.0820669	0.056231	0.0881459	0.0376766	0.134615	0.0881459	0.133739	0.0360065	0.0364742	0.133739	0.0821485	0.056231	0.0878735	0.0473934	0.0790274	0.0790274	0.0358306	0.0798722	0.13535	0.079288	0.0775076	0.0364742	0.0359477	0.130208	0.0318302	0.056231	0.0363349	0.0805471	0.0769231	0.0492308	0.0825243	0.0829268	0.0913884	0.0906149	0.075
Polycentropus alabamensis|CCDB-38818-F02|Immature	0.0516717	0.00303951	0.125307	0.115479	0.0456621	0.00562852	0.0805471	0.00303951	0.00327869	0.00307692	0.0825243	0.0820669	0.0820669	0.056231	0.0881459	0.0376766	0.134615	0.0881459	0.133739	0.0360065	0.0364742	0.133739	0.0821485	0.056231	0.0878735	0.0473934	0.0790274	0.0790274	0.0358306	0.0798722	0.13535	0.079288	0.0775076	0.0364742	0.0359477	0.130208	0.0318302	0.056231	0.0363349	0.0805471	0.0769231	0.0492308	0.0825243	0.0829268	0.0913884	0.0906149	0.075	0
Polycentropus confusus|CCDB-38818-E04|M|Adult	0.0899281	0.0755396	0.125356	0.108262	0.0899281	0.0764588	0.0557554	0.0755396	0.0755396	0.0681004	0.0557554	0.0557554	0.0557554	0.0935252	0.0719424	0.0827338	0.134892	0.0719424	0.134892	0.0827338	0.0827338	0.134892	0.0539568	0.0935252	0.0784672	0.0899281	0	0	0.0827338	0	0.133094	0	0.00179856	0.0827338	0.0827338	0.134892	0.071618	0.0935252	0.0827338	0	0	0.09319	0.0521583	0.0512195	0.0773381	0.073741	0.00720721	0.0791367	0.0791367
Polycentropus confusus|CCDB-38818-E03|M|Adult	0.0921273	0.080402	0.127027	0.110811	0.0921273	0.0770713	0.0552764	0.080402	0.0784983	0.0697674	0.0555556	0.0552764	0.0552764	0.0938023	0.0737018	0.0854271	0.137353	0.0737018	0.139028	0.0834753	0.0854271	0.137353	0.0536013	0.0938023	0.0790861	0.0938023	0	0	0.0830508	0	0.135678	0	0.00167504	0.0854271	0.0833333	0.133681	0.071618	0.0938023	0.0854271	0	0	0.089701	0.0519263	0.0512195	0.0808436	0.078727	0.00714286	0.0837521	0.0837521
Polycentropus alabamensis|CCDB-38818-D07|M|Adult	0.0522388	0.00373134	0.128	0.117333	0.0447761	0.00662252	0.0802239	0.00373134	0.00384615	0.00425532	0.0814394	0.0820896	0.0820896	0.0541045	0.0970149	0.0354478	0.134831	0.0970149	0.134328	0.0364683	0.0354478	0.134328	0.0802239	0.0541045	0.0912698	0.0466418	0.0839552	0.0839552	0.0362595	0.0839552	0.134328	0.0833333	0.0820896	0.0354478	0.0363985	0.134216	0.0325203	0.0541045	0.0354478	0.0839552	0.0807087	0.0510638	0.0783582	0.0829268	0.0921305	0.0914179	0.0773694	0	0
Polycentropus alabamensis|CCDB-38818-D06|M|Adult	0.0506536	0.00326797	0.125307	0.115479	0.0441899	0.00603622	0.0800654	0.00326797	0.0035461	0.00358423	0.0821678	0.0816993	0.0816993	0.0555556	0.0898693	0.035533	0.131488	0.0898693	0.130719	0.0336283	0.0343137	0.130719	0.0817717	0.0555556	0.0894161	0.0459966	0.0816993	0.0816993	0.0334507	0.0827586	0.132302	0.0821678	0.0800654	0.0343137	0.0335689	0.13089	0.0318302	0.0555556	0.0340716	0.0833333	0.0797101	0.046595	0.0810811	0.0829268	0.0902655	0.0905983	0.075	0	0
Polycentropus carlsoni|CCDB-38818-D05|Immature	0.0645724	0.0645724	0.118457	0.123967	0.0663176	0.0677291	0.0855148	0.0645724	0.0650264	0.0669014	0.08726	0.08726	0.08726	0.0628272	0.0924956	0.0593368	0.125654	0.0924956	0.123909	0.0596491	0.0593368	0.125654	0.0855148	0.0628272	0.0904159	0.0680628	0.0907504	0.0907504	0.0593368	0.0907504	0.122164	0.0907504	0.0890052	0.0593368	0.0595447	0.124343	0.0583554	0.0628272	0.0593368	0.0907504	0.0897666	0.0739437	0.0837696	0.0829268	0.0913884	0.0907504	0.0857143	0.0680628	0.0680628
Polycentropus confusus|CCDB-38818-D04|Immature	0.0876404	0.0764045	0.126623	0.107143	0.0876404	0.0767442	0.0494382	0.0764045	0.0764045	0.07109	0.0494382	0.0494382	0.0494382	0.0898876	0.0696629	0.0831461	0.130337	0.0696629	0.130337	0.0831461	0.0831461	0.130337	0.047191	0.0898876	0.0764045	0.0876404	0.00224719	0.00224719	0.0831461	0.00224719	0.125843	0.00224719	0	0.0831461	0.0831461	0.130337	0.0724638	0.0898876	0.0831461	0.00224719	0.00224719	0.0853081	0.0449438	0.0487805	0.0764045	0.0764045	0.00449438	0.0786517	0.0786517
Polycentropus confusus|CCDB-38818-C06|Immature	0.0881459	0.0775076	0.125307	0.115479	0.0913242	0.0750469	0.0547112	0.0775076	0.0754098	0.0646154	0.0566343	0.0547112	0.0547112	0.0896657	0.0729483	0.0847724	0.136218	0.0729483	0.136778	0.0834697	0.0820669	0.135258	0.0537125	0.0896657	0.0790861	0.0916272	0.00303951	0.00303951	0.0830619	0	0.133758	0	0.00303951	0.0820669	0.0833333	0.133681	0.071618	0.0896657	0.0837283	0	0	0.0892308	0.0533981	0.0512195	0.0808436	0.079288	0.00714286	0.0805471	0.0805471
Polycentropus confusus|CCDB-38818-C05|Immature	0.0937997	0.0794913	0.127764	0.115479	0.093949	0.077821	0.0588235	0.0794913	0.0791738	0.0709459	0.057725	0.0588235	0.0588235	0.0953895	0.0763116	0.0904605	0.139496	0.0763116	0.139905	0.0859107	0.0874404	0.138315	0.0562914	0.0953895	0.0814159	0.0960265	0.00158983	0.00158983	0.0854701	0.00167504	0.138564	0.00169779	0.00476948	0.0874404	0.0857633	0.135417	0.0742706	0.0953895	0.0877483	0.00476948	0.00175747	0.0945946	0.0574713	0.0536585	0.0826011	0.0797342	0.00892857	0.0826709	0.0826709
Polycentropus confusus|CCDB-38818-C01|Immature	0.0881459	0.0775076	0.125307	0.115479	0.0913242	0.0750469	0.0547112	0.0775076	0.0754098	0.0646154	0.0566343	0.0547112	0.0547112	0.0896657	0.0729483	0.0847724	0.136218	0.0729483	0.136778	0.0834697	0.0820669	0.135258	0.0537125	0.0896657	0.0790861	0.0916272	0.00303951	0.00303951	0.0830619	0	0.133758	0	0.00303951	0.0820669	0.0833333	0.133681	0.071618	0.0896657	0.0837283	0	0	0.0892308	0.0533981	0.0512195	0.0808436	0.079288	0.00714286	0.0805471	0.0805471
Polycentropus confusus|CCDB-38818-B12|Immature	0.0902527	0.0758123	0.125356	0.108262	0.0902527	0.0767677	0.0559567	0.0758123	0.0758123	0.0685921	0.0559567	0.0559567	0.0559567	0.0938628	0.0722022	0.0830325	0.135379	0.0722022	0.135379	0.0830325	0.0830325	0.135379	0.0541516	0.0938628	0.0787546	0.0902527	0	0	0.0830325	0	0.133574	0	0.00180505	0.0830325	0.0830325	0.135379	0.071618	0.0938628	0.0830325	0	0	0.0938628	0.0523466	0.0512195	0.0776173	0.0740072	0.00722022	0.0794224	0.0794224
Polycentropus confusus|CCDB-38818-B11|Immature	0.0909091	0.077187	0.125698	0.108939	0.0909091	0.0754352	0.0566038	0.077187	0.077187	0.0668896	0.0566038	0.0566038	0.0566038	0.0943396	0.0737564	0.084048	0.138937	0.0737564	0.138937	0.084048	0.084048	0.138937	0.0548885	0.0943396	0.0792254	0.0909091	0	0	0.084048	0	0.137221	0	0.00171527	0.084048	0.084048	0.134276	0.071618	0.0943396	0.084048	0	0	0.090301	0.0531732	0.0512195	0.0811287	0.077187	0.00714286	0.0806175	0.0806175
Polycentropus confusus|CCDB-38818-B08|Immature	0.0906096	0.0807249	0.124675	0.111688	0.0924092	0.0758755	0.0543657	0.0807249	0.0774527	0.0675676	0.0560272	0.0543657	0.0543657	0.092257	0.0757825	0.0840198	0.137815	0.0757825	0.138386	0.0841924	0.0840198	0.136738	0.0529801	0.092257	0.079646	0.0927152	0.00329489	0.00329489	0.0837607	0	0.135225	0	0.00329489	0.0840198	0.084048	0.133681	0.071618	0.092257	0.0844371	0	0	0.0912162	0.0510708	0.0512195	0.0808436	0.076412	0.00714286	0.0840198	0.0840198
Polycentropus confusus|CCDB-38818-B07|Immature	0.0890302	0.0794913	0.125307	0.115479	0.0923567	0.0758755	0.0540541	0.0794913	0.0774527	0.0675676	0.0560272	0.0540541	0.0540541	0.09062	0.0747218	0.0855263	0.137815	0.0747218	0.138315	0.0841924	0.0826709	0.136725	0.0529801	0.09062	0.079646	0.0927152	0.00317965	0.00317965	0.0837607	0	0.135225	0	0.00317965	0.0826709	0.084048	0.133681	0.071618	0.09062	0.0844371	0	0	0.0912162	0.0525452	0.0512195	0.0808436	0.076412	0.00714286	0.0826709	0.0826709
Polycentropus confusus|CCDB-38818-B06|Immature	0.0889571	0.0782209	0.125307	0.115479	0.0921659	0.0750469	0.0552147	0.0782209	0.0761589	0.0658307	0.0571895	0.0552147	0.0552147	0.0904908	0.0736196	0.0839937	0.134304	0.0736196	0.134969	0.0826446	0.0812883	0.133436	0.0542265	0.0904908	0.0790861	0.092504	0.00306748	0.00306748	0.0822368	0	0.131833	0	0.00306748	0.0812883	0.0825083	0.133681	0.071618	0.0904908	0.0829346	0	0	0.0909091	0.0533981	0.0512195	0.0808436	0.079288	0.00714286	0.0812883	0.0812883
Polycentropus alabamensis|CCDB-38818-B05|M|Adult	0.0522979	0.00316957	0.128947	0.115789	0.0459588	0.00562852	0.0824089	0.00316957	0.00327869	0.00307692	0.0825243	0.0839937	0.0839937	0.0570523	0.0919176	0.0364501	0.134615	0.0919176	0.134707	0.0360065	0.0364501	0.134707	0.0824089	0.0570523	0.0878735	0.0475436	0.0808241	0.0808241	0.0358306	0.0798722	0.13535	0.079288	0.0792393	0.0364501	0.0359477	0.130208	0.0318302	0.0570523	0.0364501	0.0808241	0.0769231	0.0492308	0.0818331	0.0829268	0.0913884	0.0906149	0.075	0	0
Polycentropus alabamensis|CCDB-38818-B04|M|Adult	0.0516717	0.00303951	0.125307	0.115479	0.0456621	0.00562852	0.0805471	0.00303951	0.00327869	0.00307692	0.0825243	0.0820669	0.0820669	0.056231	0.0881459	0.0376766	0.134615	0.0881459	0.133739	0.0360065	0.0364742	0.133739	0.0821485	0.056231	0.0878735	0.0473934	0.0790274	0.0790274	0.0358306	0.0798722	0.13535	0.079288	0.0775076	0.0364742	0.0359477	0.130208	0.0318302	0.056231	0.0363349	0.0805471	0.0769231	0.0492308	0.0825243	0.0829268	0.0913884	0.0906149	0.075	0	0
Polycentropus alabamensis|CCDB-38818-B03|M|Adult	0.0516717	0.00303951	0.125307	0.115479	0.0456621	0.00562852	0.0805471	0.00303951	0.00327869	0.00307692	0.0825243	0.0820669	0.0820669	0.056231	0.0881459	0.0376766	0.134615	0.0881459	0.133739	0.0360065	0.0364742	0.133739	0.0821485	0.056231	0.0878735	0.0473934	0.0790274	0.0790274	0.0358306	0.0798722	0.13535	0.079288	0.0775076	0.0364742	0.0359477	0.130208	0.0318302	0.056231	0.0363349	0.0805471	0.0769231	0.0492308	0.0825243	0.0829268	0.0913884	0.0906149	0.075	0	0
Polycentropus confusus|CCDB-38818-B02|Immature	0.0904762	0.0777778	0.12285	0.113022	0.09062	0.0757282	0.0555556	0.0777778	0.0773196	0.0673401	0.0559322	0.0555556	0.0555556	0.0920635	0.0730159	0.0870279	0.137584	0.0730159	0.136508	0.084048	0.084127	0.134921	0.0528926	0.0920635	0.0795053	0.092562	0.0015873	0.0015873	0.0836177	0	0.135	0	0.0015873	0.084127	0.0839041	0.133681	0.071618	0.0920635	0.0842975	0.0015873	0	0.0909091	0.0540984	0.0512195	0.0808436	0.0762852	0.00714286	0.0809524	0.0809524
Polycentropus confusus|CCDB-38818-A11|M|Adult	0.0774059	0.0585774	0.114504	0.0877863	0.0794979	0.0635593	0.0502092	0.0585774	0.0585774	0.0655172	0.0502092	0.0502092	0.0502092	0.0753138	0.0669456	0.0690377	0.123431	0.0669456	0.123431	0.0690377	0.0690377	0.123431	0.0481172	0.0753138	0.0732218	0.0794979	0	0	0.0690377	0	0.121339	0	0.00209205	0.0690377	0.0690377	0.119149	0.071618	0.0753138	0.0690377	0	0	0.0896552	0.0460251	0.043956	0.0721868	0.0669456	0.00643777	0.0606695	0.0606695
Polycentropus confusus|CCDB-38818-A10|M|Adult	0.0932897	0.0785597	0.125307	0.113022	0.0934426	0.0766129	0.0556465	0.0785597	0.0781528	0.0683453	0.0542907	0.0556465	0.0556465	0.0949264	0.0736498	0.0898305	0.133449	0.0736498	0.134206	0.0851064	0.086743	0.13257	0.052901	0.0949264	0.0786106	0.0955631	0	0	0.0846561	0	0.13253	0	0.00327332	0.086743	0.0849558	0.134615	0.071618	0.0949264	0.0870307	0.00327332	0	0.0935252	0.0541455	0.0512195	0.0797872	0.0770548	0.00714286	0.0818331	0.0818331
Polycentropus blicklei|CCDB-38818-A05|M|Adult	0.0170543	0.0449612	0.12285	0.127764	0.0015528	0.0471698	0.0821705	0.0449612	0.0435511	0.0480769	0.0842975	0.0837209	0.0837209	0.0620155	0.0868217	0.0448718	0.12766	0.0868217	0.128682	0.0434783	0.0449612	0.125581	0.0822581	0.0620155	0.0843585	0	0.0945736	0.0945736	0.0449251	0.0946166	0.123577	0.0942149	0.0914729	0.0449612	0.0434057	0.125	0.0557029	0.0620155	0.0435484	0.0945736	0.0905983	0	0.079288	0.0902439	0.0913884	0.0889968	0.0857143	0.048062	0.048062
Polycentropus alabamensis|CCDB-38818-A01|M|Adult	0.0516717	0.00303951	0.125307	0.115479	0.0456621	0.00562852	0.0805471	0.00303951	0.00327869	0.00307692	0.0825243	0.0820669	0.0820669	0.056231	0.0881459	0.0376766	0.134615	0.0881459	0.133739	0.0360065	0.0364742	0.133739	0.0821485	0.056231	0.0878735	0.0473934	0.0790274	0.0790274	0.0358306	0.0798722	0.13535	0.079288	0.0775076	0.0364742	0.0359477	0.130208	0.0318302	0.056231	0.0363349	0.0805471	0.0769231	0.0492308	0.0825243	0.0829268	0.0913884	0.0906149	0.075	0	0
Polycentropus confusus|CCDB-34606-confusus-1|F|Adult	0.0972447	0.082658	0.125307	0.113022	0.0974026	0.0816733	0.0599676	0.082658	0.0826011	0.0774648	0.0589255	0.0599676	0.0599676	0.0988655	0.0777958	0.0939597	0.137221	0.0777958	0.137763	0.0894737	0.0907618	0.136143	0.0574324	0.0988655	0.0831826	0.0996622	0.00486224	0.00486224	0.0890052	0.00512821	0.136286	0.00519931	0.00810373	0.0907618	0.089317	0.137153	0.071618	0.0988655	0.0912162	0.00810373	0.005386	0.102113	0.0586265	0.0512195	0.0843585	0.0813559	0.00714286	0.0858995	0.0858995
Polycentropus confusus|CCDB-34606-confusus-2|F|Adult	0.0974026	0.0827922	0.125616	0.1133	0.097561	0.0818363	0.0600649	0.0827922	0.0827465	0.0774648	0.0590278	0.0600649	0.0600649	0.099026	0.0779221	0.0941176	0.137457	0.0779221	0.137987	0.0896309	0.0909091	0.136364	0.0575296	0.099026	0.0833333	0.0998308	0.00487013	0.00487013	0.0891608	0.00513699	0.136519	0.00520833	0.00811688	0.0909091	0.0894737	0.137391	0.071618	0.099026	0.0913706	0.00811688	0.00539568	0.102113	0.0587248	0.0513447	0.084507	0.0814941	0.00715564	0.086039	0.086039
Polycentropus rickeri|CCDB-34607-E06|Immature	0.117978	0.126404	0.0421348	0.0477528	0.126761	0.113636	0.120787	0.126404	0.121951	0.111111	0.127976	0.123596	0.123596	0.117978	0.129213	0.132394	0.0614035	0.129213	0.0646067	0.133739	0.132022	0.0646067	0.122507	0.117978	0.137821	0.128205	0.134831	0.134831	0.13253	0.130814	0.0635838	0.130952	0.132022	0.132022	0.133333	0.0623145	0.117318	0.117978	0.133903	0.129213	0.132911	0.133333	0.123596	0.133574	0.139818	0.137536	0.126154	0.126404	0.126404
Polycentropus carolinensis|CCDB-34607-E05|M|Adult	0.039312	0.031941	0.12285	0.132678	0.044335	0.0340136	0.0810811	0.031941	0.0306407	0.0135135	0.0899183	0.0835381	0.0835381	0.046683	0.103194	0	0.13941	0.103194	0.137592	0	0	0.137592	0.0863874	0.046683	0.104956	0.0445026	0.0933661	0.0933661	0	0.0933333	0.137931	0.0926431	0.0909091	0	0	0.138587	0	0.046683	0	0.0884521	0.0893372	0.0405405	0.0826873	0.0876623	0.105556	0.1	0.0926966	0.036855	0.036855
Polycentropus carolinensis|CCDB-34607-E04|M|Adult	0.036855	0.029484	0.120393	0.130221	0.0418719	0.0306122	0.0786241	0.029484	0.0278552	0	0.0871935	0.0810811	0.0810811	0.04914	0.100737	0.00259067	0.136729	0.100737	0.135135	0.00277778	0.002457	0.135135	0.0837696	0.04914	0.102041	0.0418848	0.0909091	0.0909091	0.00275482	0.0906667	0.135279	0.0899183	0.0884521	0.002457	0.00277008	0.13587	0.00480769	0.04914	0.0026178	0.0859951	0.0864553	0.027027	0.0801034	0.0844156	0.102778	0.0973684	0.0898876	0.034398	0.034398
Polycentropus carolinensis|CCDB-34607-E03|M|Adult	0.039312	0.031941	0.12285	0.132678	0.044335	0.0340136	0.0810811	0.031941	0.0306407	0.0135135	0.0899183	0.0835381	0.0835381	0.046683	0.103194	0	0.13941	0.103194	0.137592	0	0	0.137592	0.0863874	0.046683	0.104956	0.0445026	0.0933661	0.0933661	0	0.0933333	0.137931	0.0926431	0.0909091	0	0	0.138587	0	0.046683	0	0.0884521	0.0893372	0.0405405	0.0826873	0.0876623	0.105556	0.1	0.0926966	0.036855	0.036855
Polycentropus confusus|CCDB-34607-D09|Immature	0.0933661	0.0835381	0.125307	0.113022	0.0935961	0.0782313	0.04914	0.0835381	0.0835655	0.0675676	0.0490463	0.0515971	0.0515971	0.0982801	0.0712531	0.0984456	0.134048	0.0712531	0.135135	0.0916667	0.0933661	0.132678	0.0471204	0.0982801	0.090379	0.0968586	0	0	0.0909091	0	0.132626	0	0.002457	0.0933661	0.0914127	0.13587	0.0673077	0.0982801	0.0942408	0.004914	0	0.0945946	0.0490956	0.0454545	0.0916667	0.0894737	0.00561798	0.0884521	0.0884521
Polycentropus maculatus|CCDB-34607-C09|Immature	0.0531915	0.0531915	0.115479	0.120393	0.0593607	0.054409	0.0851064	0.0531915	0.052459	0.0523077	0.0906149	0.0866261	0.0866261	0	0.0942249	0.0486656	0.129808	0.0942249	0.132219	0.0490998	0.0471125	0.129179	0.0884676	0	0.086116	0.0600316	0.0927052	0.0927052	0.0488599	0.0926518	0.132166	0.092233	0.0896657	0.0471125	0.0490196	0.126736	0.0450928	0	0.0489731	0.0896657	0.0919732	0.0615385	0.0889968	0.1	0.0913884	0.092233	0.0892857	0.056231	0.056231
Polycentropus confusus|CCDB-34607-C08|Immature	0.0933661	0.0835381	0.125307	0.113022	0.0935961	0.0782313	0.04914	0.0835381	0.0835655	0.0675676	0.0490463	0.0515971	0.0515971	0.0982801	0.0712531	0.0984456	0.134048	0.0712531	0.135135	0.0916667	0.0933661	0.132678	0.0471204	0.0982801	0.090379	0.0968586	0	0	0.0909091	0	0.132626	0	0.002457	0.0933661	0.0914127	0.13587	0.0673077	0.0982801	0.0942408	0.004914	0	0.0945946	0.0490956	0.0454545	0.0916667	0.0894737	0.00561798	0.0884521	0.0884521
Polycentropus carlsoni|CCDB-34607-C07|M|Adult	0.0565111	0.0638821	0.12285	0.132678	0.0665025	0.0646259	0.0761671	0.0638821	0.0640669	0.0540541	0.0844687	0.0786241	0.0786241	0.0540541	0.0982801	0.0595855	0.128686	0.0982801	0.132678	0.0611111	0.0565111	0.127764	0.0811518	0.0540541	0.102041	0.0680628	0.0933661	0.0933661	0.0606061	0.0933333	0.127321	0.0926431	0.0909091	0.0565111	0.0609418	0.127717	0.0528846	0.0540541	0.0602094	0.0884521	0.092219	0.0810811	0.0775194	0.0811688	0.102778	0.1	0.0898876	0.0687961	0.0687961
Polycentropus carlsoni|CCDB-34607-C06|M|Adult	0.0540541	0.0614251	0.120393	0.130221	0.0640394	0.0612245	0.0737101	0.0614251	0.0612813	0.0540541	0.0817439	0.0761671	0.0761671	0.0515971	0.0958231	0.0569948	0.126005	0.0958231	0.130221	0.0583333	0.0540541	0.125307	0.078534	0.0515971	0.0991254	0.065445	0.0909091	0.0909091	0.0578512	0.0906667	0.124668	0.0899183	0.0884521	0.0540541	0.0581717	0.125	0.0528846	0.0515971	0.0575916	0.0859951	0.0893372	0.0810811	0.0749354	0.0779221	0.1	0.0973684	0.0870787	0.0663391	0.0663391
Polycentropus carolinensis|CCDB-34607-A12|F|Adult	0.0394737	0.0289474	0.121053	0.128947	0.0394737	0.0308219	0.0842105	0.0289474	0.0280112	0	0.0876712	0.0868421	0.0868421	0.05	0.105263	0	0.137466	0.105263	0.134211	0	0	0.134211	0.0842105	0.05	0.102639	0.0421053	0.0921053	0.0921053	0	0.0911528	0.136	0.090411	0.0894737	0	0	0.136612	0	0.05	0	0.0894737	0.0869565	0.0277778	0.0815789	0.0849673	0.103352	0.0978836	0.0903955	0.0342105	0.0342105
Polycentropus confusus|BIOUG07982-A08|Immature	0.0896785	0.0744501	0.129032	0.111437	0.0896785	0.0750469	0.0592217	0.0744501	0.0744501	0.0648148	0.0592217	0.0592217	0.0592217	0.0913706	0.072758	0.0829103	0.137056	0.072758	0.137056	0.0829103	0.0829103	0.137056	0.0575296	0.0913706	0.0793651	0.0896785	0	0	0.0829103	0	0.135364	0	0.00169205	0.0829103	0.0829103	0.132969	0.071618	0.0913706	0.0829103	0	0	0.0895062	0.0559441	0.0512195	0.08	0.0794473	0.00733945	0.0778342	0.0778342
Polycentropus confusus|BIOUG07982-A07|Immature	0.0846024	0.0693739	0.1261	0.108504	0.0846024	0.0712946	0.0541455	0.0693739	0.0693739	0.058642	0.0541455	0.0541455	0.0541455	0.0862944	0.0676819	0.0778342	0.13198	0.0676819	0.13198	0.0778342	0.0778342	0.13198	0.0524535	0.0862944	0.0740741	0.0846024	0.00507614	0.00507614	0.0778342	0.00507614	0.130288	0.00507614	0.00338409	0.0778342	0.0778342	0.129326	0.0689655	0.0862944	0.0778342	0.00507614	0.00507614	0.0833333	0.0506993	0.0487805	0.0763636	0.0777202	0.00733945	0.072758	0.072758
Polycentropus elarus|BIOUG07980-B07|Immature	0.0473773	0	0.120235	0.108504	0.0439932	0.00375235	0.0761421	0	0	0	0.0778342	0.0778342	0.0778342	0.0524535	0.0829103	0.0338409	0.126904	0.0829103	0.128596	0.0338409	0.0338409	0.126904	0.0761421	0.0524535	0.0846561	0.0439932	0.0744501	0.0744501	0.0338409	0.0744501	0.126904	0.0744501	0.072758	0.0338409	0.0338409	0.12204	0.0291777	0.0524535	0.0338409	0.0744501	0.0744501	0.0462963	0.0751748	0.0804878	0.0872727	0.0863558	0.0697248	0.00338409	0.00338409
Polycentropus elarus|BIOUG07980-B07|Immature	0.0473773	0	0.120235	0.108504	0.0439932	0.00375235	0.0761421	0	0	0	0.0778342	0.0778342	0.0778342	0.0524535	0.0829103	0.0338409	0.126904	0.0829103	0.128596	0.0338409	0.0338409	0.126904	0.0761421	0.0524535	0.0846561	0.0439932	0.0744501	0.0744501	0.0338409	0.0744501	0.126904	0.0744501	0.072758	0.0338409	0.0338409	0.12204	0.0291777	0.0524535	0.0338409	0.0744501	0.0744501	0.0462963	0.0751748	0.0804878	0.0872727	0.0863558	0.0697248	0.00338409	0.00338409
Polycentropus elarus|CCDB-38818-H04|M|Adult	0.0410959	0.00587084	0.120787	0.109551	0.0410959	0.00669643	0.0704501	0.00587084	0.00587084	0.00436681	0.072407	0.072407	0.072407	0.0528376	0.0861057	0.0313112	0.129159	0.0861057	0.131115	0.0313112	0.0313112	0.129159	0.0704501	0.0528376	0.0843373	0.0410959	0.0782779	0.0782779	0.0313112	0.0782779	0.129159	0.0782779	0.0763209	0.0313112	0.0313112	0.129159	0.030303	0.0528376	0.0313112	0.0782779	0.0756972	0.0436681	0.0684932	0.0780488	0.0861057	0.0861057	0.072407	0.00978474	0.00978474
[truncated: 38 more columns]
