# Supplementary material for: Associating life stages and sexes of Nearctic Polycentropus Curtis, 1835 (Trichoptera: Polycentropodidae) using mitochondrial DNA barcoding
Source: Ecol Evol. 2022 Mar 24;12(3):e8741. doi: 10.1002/ece3.8741 (PMC8948071; doi:10.1002/ece3.8741)
Supplement: Supplementary file 4 — Supplementary Material [file ECE3-12-e8741-s004.xlsx]

## Sheet: Voucher Info
Sample ID	Field ID	Museum ID	Collection Code	Institution Storing
09BBTUS-074	AZ090531-07			Centre for Biodiversity Genomics
SCCWRP0137025	L#SCCWRP137	SCCWRP0137025	BIOUG	Centre for Biodiversity Genomics
SCCWRP0137024	L#SCCWRP137	SCCWRP0137024	BIOUG	Centre for Biodiversity Genomics
SCCWRP0137023	L#SCCWRP137	SCCWRP0137023	BIOUG	Centre for Biodiversity Genomics
SCCWRP0137022	L#SCCWRP137	SCCWRP0137022	BIOUG	Centre for Biodiversity Genomics
SCCWRP0137021	L#SCCWRP137	SCCWRP0137021	BIOUG	Centre for Biodiversity Genomics
SCCWRP0137020	L#SCCWRP137	SCCWRP0137020	BIOUG	Centre for Biodiversity Genomics
SCCWRP0137019	L#SCCWRP137	SCCWRP0137019	BIOUG	Centre for Biodiversity Genomics
SCCWRP0137018	L#SCCWRP137	SCCWRP0137018	BIOUG	Centre for Biodiversity Genomics
SCCWRP0137017	L#SCCWRP137	SCCWRP0137017	BIOUG	Centre for Biodiversity Genomics
SCCWRP0137016	L#SCCWRP137	SCCWRP0137016	BIOUG	Centre for Biodiversity Genomics
SCCWRP0137015	L#SCCWRP137	SCCWRP0137015	BIOUG	Centre for Biodiversity Genomics
SCCWRP0137014	L#SCCWRP137	SCCWRP0137014	BIOUG	Centre for Biodiversity Genomics
SCCWRP0137013	L#SCCWRP137	SCCWRP0137013	BIOUG	Centre for Biodiversity Genomics
SCCWRP0137012	L#SCCWRP137	SCCWRP0137012	BIOUG	Centre for Biodiversity Genomics
SCCWRP0137011	L#SCCWRP137	SCCWRP0137011	BIOUG	Centre for Biodiversity Genomics
SCCWRP0137010	L#SCCWRP137	SCCWRP0137010	BIOUG	Centre for Biodiversity Genomics
SCCWRP0137009	L#SCCWRP137	SCCWRP0137009	BIOUG	Centre for Biodiversity Genomics
SCCWRP0137008	L#SCCWRP137	SCCWRP0137008	BIOUG	Centre for Biodiversity Genomics
SCCWRP0137007	L#SCCWRP137	SCCWRP0137007	BIOUG	Centre for Biodiversity Genomics
SCCWRP0137006	L#SCCWRP137	SCCWRP0137006	BIOUG	Centre for Biodiversity Genomics
SCCWRP0137004	L#SCCWRP137	SCCWRP0137004	BIOUG	Centre for Biodiversity Genomics
SCCWRP0137003	L#SCCWRP137	SCCWRP0137003	BIOUG	Centre for Biodiversity Genomics
SCCWRP0137002	L#SCCWRP137	SCCWRP0137002	BIOUG	Centre for Biodiversity Genomics
SCCWRP0137001	L#SCCWRP137	SCCWRP0137001	BIOUG	Centre for Biodiversity Genomics
CSUPOBK-0981	CSUPOBK-0981	CSUPOBK-0981	CSU	Colorado State University
CSUPOBK-0980	CSUPOBK-0980	CSUPOBK-0980	CSU	Colorado State University
CSUPOBK-0979	CSUPOBK-0979	CSUPOBK-0979	CSU	Colorado State University
09BBTUS-150	AZ090529-14			Centre for Biodiversity Genomics
CSUPOBK-0967	CSUPOBK-0967	CSUPOBK-0967	CSU	Colorado State University
10DRCAD-024	WA 2009 07 15	Orange 27		University of Minnesota Insect Collection
10DRCAD-023	WA 2009 07 15	Orange 26		University of Minnesota Insect Collection
10DRCAD-022	WA 2009 08 18	Orange 25		University of Minnesota Insect Collection
10DRCAD-020	WA 2009 08 18	Orange 23		University of Minnesota Insect Collection
08OFCAD-1128	08OFCAD-1128			Smithsonian Institution
08OFCAD-1127	08OFCAD-1127			Smithsonian Institution
08OFCAD-1126	08OFCAD-1126			Smithsonian Institution
08OFCAD-1125	08OFCAD-1125			Smithsonian Institution
08OFCAD-1124	08OFCAD-1124			Smithsonian Institution
08OFCAD-1123	08OFCAD-1123			Smithsonian Institution
08OFCAD-1122	08OFCAD-1122			Smithsonian Institution
08OFCAD-1121	08OFCAD-1121			Smithsonian Institution
08OFCAD-1120	08OFCAD-1120			Smithsonian Institution
10DRCAD-021	WA 2009 08 18	Orange 24		University of Minnesota Insect Collection
CCDB-37929-G12		FAMU	CCDB-37929-G12	Florida Agricultural and Mechanical University
CCDB-37929-G11		FAMU	CCDB-37929-G11	Florida Agricultural and Mechanical University
CCDB-37929-B11		FAMU	CCDB-37929-B11	Florida Agricultural and Mechanical University
CCDB-34606-B08		FAMU	CCDB-34606-B08	Florida Agricultural and Mechanical University
CCDB-34606-B07		FAMU	CCDB-34606-B07	Florida Agricultural and Mechanical University
CCDB-34606-B06		FAMU	CCDB-34606-B06	Florida Agricultural and Mechanical University
CCDB-34607-G11		FAMU	CCDB-34607-G11	Florida Agricultural and Mechanical University
CCDB-34607-G10		FAMU	CCDB-34607-G10	Florida Agricultural and Mechanical University
CCDB-34607-G09		FAMU	CCDB-34607-G09	Florida Agricultural and Mechanical University
CCDB-34607-G08		FAMU	CCDB-34607-G08	Florida Agricultural and Mechanical University
CCDB-34607-G07		FAMU	CCDB-34607-G07	Florida Agricultural and Mechanical University
CCDB-34607-G05		FAMU	CCDB-34607-G05	Florida Agricultural and Mechanical University
CCDB-34607-G04		FAMU	CCDB-34607-G04	Florida Agricultural and Mechanical University
CCDB-34607-G03		FAMU	CCDB-34607-G03	Florida Agricultural and Mechanical University
CCDB-34607-G01		FAMU	CCDB-34607-G01	Florida Agricultural and Mechanical University
CCDB-34607-F12		FAMU	CCDB-34607-F12	Florida Agricultural and Mechanical University
CCDB-34607-F11		FAMU	CCDB-34607-F11	Florida Agricultural and Mechanical University
CCDB-34607-F10		FAMU	CCDB-34607-F10	Florida Agricultural and Mechanical University
CCDB-34607-F08		FAMU	CCDB-34607-F08	Florida Agricultural and Mechanical University
CCDB-34607-F07		FAMU	CCDB-34607-F07	Florida Agricultural and Mechanical University
CCDB-38818-G11		BYU	CCDB-38818-G11	Brigham Young University, Monte L. Bean Museum of Life Science
CCDB-34607-B11		FAMU	CCDB-34607-B11	Florida Agricultural and Mechanical University
CCDB-34607-B10		FAMU	CCDB-34607-B10	Florida Agricultural and Mechanical University
CCDB-34607-B09		FAMU	CCDB-34607-B09	Florida Agricultural and Mechanical University
CCDB-34607-B08		FAMU	CCDB-34607-B08	Florida Agricultural and Mechanical University

## Sheet: Taxonomy
Sample ID	Family	Subfamily	Genus	Species	Identifier
09BBTUS-074	Polycentropodidae	Polycentropodinae	Polycentropus	Polycentropus halidus	Xin Zhou
SCCWRP0137025	Polycentropodidae	Polycentropodinae	Polycentropus	Polycentropus halidus	Alexander B Orfinger
SCCWRP0137024	Polycentropodidae	Polycentropodinae	Polycentropus	Polycentropus halidus	Alexander B Orfinger
SCCWRP0137023	Polycentropodidae	Polycentropodinae	Polycentropus	Polycentropus halidus	Alexander B Orfinger
SCCWRP0137022	Polycentropodidae	Polycentropodinae	Polycentropus	Polycentropus halidus	Alexander B Orfinger
SCCWRP0137021	Polycentropodidae	Polycentropodinae	Polycentropus	Polycentropus halidus	Alexander B Orfinger
SCCWRP0137020	Polycentropodidae	Polycentropodinae	Polycentropus	Polycentropus halidus	Alexander B Orfinger
SCCWRP0137019	Polycentropodidae	Polycentropodinae	Polycentropus	Polycentropus halidus	Alexander B Orfinger
SCCWRP0137018	Polycentropodidae	Polycentropodinae	Polycentropus	Polycentropus halidus	Alexander B Orfinger
SCCWRP0137017	Polycentropodidae	Polycentropodinae	Polycentropus	Polycentropus halidus	Alexander B Orfinger
SCCWRP0137016	Polycentropodidae	Polycentropodinae	Polycentropus	Polycentropus halidus	Alexander B Orfinger
SCCWRP0137015	Polycentropodidae	Polycentropodinae	Polycentropus	Polycentropus halidus	Alexander B Orfinger
SCCWRP0137014	Polycentropodidae	Polycentropodinae	Polycentropus	Polycentropus halidus	Alexander B Orfinger
SCCWRP0137013	Polycentropodidae	Polycentropodinae	Polycentropus	Polycentropus halidus	Alexander B Orfinger
SCCWRP0137012	Polycentropodidae	Polycentropodinae	Polycentropus	Polycentropus halidus	Alexander B Orfinger
SCCWRP0137011	Polycentropodidae	Polycentropodinae	Polycentropus	Polycentropus halidus	Alexander B Orfinger
SCCWRP0137010	Polycentropodidae	Polycentropodinae	Polycentropus	Polycentropus halidus	Alexander B Orfinger
SCCWRP0137009	Polycentropodidae	Polycentropodinae	Polycentropus	Polycentropus halidus	Alexander B Orfinger
SCCWRP0137008	Polycentropodidae	Polycentropodinae	Polycentropus	Polycentropus halidus	Alexander B Orfinger
SCCWRP0137007	Polycentropodidae	Polycentropodinae	Polycentropus	Polycentropus halidus	Alexander B Orfinger
SCCWRP0137006	Polycentropodidae	Polycentropodinae	Polycentropus	Polycentropus halidus	Alexander B Orfinger
SCCWRP0137004	Polycentropodidae	Polycentropodinae	Polycentropus	Polycentropus halidus	Alexander B Orfinger
SCCWRP0137003	Polycentropodidae	Polycentropodinae	Polycentropus	Polycentropus halidus	Alexander B Orfinger
SCCWRP0137002	Polycentropodidae	Polycentropodinae	Polycentropus	Polycentropus halidus	Alexander B Orfinger
SCCWRP0137001	Polycentropodidae	Polycentropodinae	Polycentropus	Polycentropus halidus	Alexander B Orfinger
CSUPOBK-0981	Polycentropodidae	Polycentropodinae	Polycentropus	Polycentropus halidus	David Ruiter
CSUPOBK-0980	Polycentropodidae	Polycentropodinae	Polycentropus	Polycentropus halidus	David Ruiter
CSUPOBK-0979	Polycentropodidae	Polycentropodinae	Polycentropus	Polycentropus halidus	David Ruiter
09BBTUS-150	Polycentropodidae	Polycentropodinae	Polycentropus	Polycentropus halidus	Xin Zhou
CSUPOBK-0967	Polycentropodidae	Polycentropodinae	Polycentropus	Polycentropus halidus	David Ruiter
10DRCAD-024	Polycentropodidae	Polycentropodinae	Polycentropus	Polycentropus variegatus	David Ruiter
10DRCAD-023	Polycentropodidae	Polycentropodinae	Polycentropus	Polycentropus variegatus	David Ruiter
10DRCAD-022	Polycentropodidae	Polycentropodinae	Polycentropus	Polycentropus denningi	David Ruiter
10DRCAD-020	Polycentropodidae	Polycentropodinae	Polycentropus	Polycentropus denningi	David Ruiter
08OFCAD-1128	Polycentropodidae	Polycentropodinae	Polycentropus	Polycentropus halidus	Oliver S. Flint, Jr.
08OFCAD-1127	Polycentropodidae	Polycentropodinae	Polycentropus	Polycentropus halidus	Oliver S. Flint, Jr.
08OFCAD-1126	Polycentropodidae	Polycentropodinae	Polycentropus	Polycentropus halidus	Oliver S. Flint, Jr.
08OFCAD-1125	Polycentropodidae	Polycentropodinae	Polycentropus	Polycentropus halidus	Oliver S. Flint, Jr.
08OFCAD-1124	Polycentropodidae	Polycentropodinae	Polycentropus	Polycentropus halidus	Oliver S. Flint, Jr.
08OFCAD-1123	Polycentropodidae	Polycentropodinae	Polycentropus	Polycentropus gertschi	Oliver S. Flint, Jr.
08OFCAD-1122	Polycentropodidae	Polycentropodinae	Polycentropus	Polycentropus gertschi	Oliver S. Flint, Jr.
08OFCAD-1121	Polycentropodidae	Polycentropodinae	Polycentropus	Polycentropus gertschi	Oliver S. Flint, Jr.
08OFCAD-1120	Polycentropodidae	Polycentropodinae	Polycentropus	Polycentropus gertschi	Oliver S. Flint, Jr.
10DRCAD-021	Polycentropodidae	Polycentropodinae	Polycentropus	Polycentropus denningi	David Ruiter
CCDB-37929-G12	Polycentropodidae	Polycentropodinae	Polycentropus	Polycentropus variegatus	R. Wisseman
CCDB-37929-G11	Polycentropodidae	Polycentropodinae	Polycentropus	Polycentropus variegatus	R. Wisseman
CCDB-37929-B11	Polycentropodidae	Polycentropodinae	Polycentropus	Polycentropus variegatus	Alexander B Orfinger
CCDB-34606-B08	Polycentropodidae	Polycentropodinae	Polycentropus	Polycentropus denningi	Alexander B Orfinger
CCDB-34606-B07	Polycentropodidae	Polycentropodinae	Polycentropus	Polycentropus variegatus	Alexander B Orfinger
CCDB-34606-B06	Polycentropodidae	Polycentropodinae	Polycentropus	Polycentropus variegatus	Alexander B Orfinger
CCDB-34607-G11	Polycentropodidae	Polycentropodinae	Polycentropus	Polycentropus variegatus	Alexander B Orfinger
CCDB-34607-G10	Polycentropodidae	Polycentropodinae	Polycentropus	Polycentropus gertschi	Alexander B Orfinger
CCDB-34607-G09	Polycentropodidae	Polycentropodinae	Polycentropus	Polycentropus variegatus	Alexander B Orfinger
CCDB-34607-G08	Polycentropodidae	Polycentropodinae	Polycentropus	Polycentropus variegatus	Alexander B Orfinger
CCDB-34607-G07	Polycentropodidae	Polycentropodinae	Polycentropus	Polycentropus variegatus	Alexander B Orfinger
CCDB-34607-G05	Polycentropodidae	Polycentropodinae	Polycentropus	Polycentropus variegatus	Alexander B Orfinger
CCDB-34607-G04	Polycentropodidae	Polycentropodinae	Polycentropus	Polycentropus variegatus	Alexander B Orfinger
CCDB-34607-G03	Polycentropodidae	Polycentropodinae	Polycentropus	Polycentropus variegatus	Alexander B Orfinger
CCDB-34607-G01	Polycentropodidae	Polycentropodinae	Polycentropus	Polycentropus gertschi	Alexander B Orfinger
CCDB-34607-F12	Polycentropodidae	Polycentropodinae	Polycentropus	Polycentropus gertschi	Alexander B Orfinger
CCDB-34607-F11	Polycentropodidae	Polycentropodinae	Polycentropus	Polycentropus variegatus	Alexander B Orfinger
CCDB-34607-F10	Polycentropodidae	Polycentropodinae	Polycentropus	Polycentropus variegatus	Alexander B Orfinger
CCDB-34607-F08	Polycentropodidae	Polycentropodinae	Polycentropus	Polycentropus variegatus	R. Wisseman
CCDB-34607-F07	Polycentropodidae	Polycentropodinae	Polycentropus	Polycentropus variegatus	R. Wisseman
CCDB-38818-G11	Polycentropodidae	Polycentropodinae	Polycentropus	Polycentropus variegatus	Alexander B Orfinger
CCDB-34607-B11	Polycentropodidae	Polycentropodinae	Polycentropus	Polycentropus variegatus	Alexander B Orfinger
CCDB-34607-B10	Polycentropodidae	Polycentropodinae	Polycentropus	Polycentropus variegatus	Alexander B Orfinger
CCDB-34607-B09	Polycentropodidae	Polycentropodinae	Polycentropus	Polycentropus variegatus	Alexander B Orfinger
CCDB-34607-B08	Polycentropodidae	Polycentropodinae	Polycentropus	Polycentropus variegatus	Alexander B Orfinger

## Sheet: Specimen Details
Sample ID	Sex	Reproduction	Life Stage	Extra Info	Notes
09BBTUS-074		S	Adult		Mercury vapour sheet
SCCWRP0137025			Immature	SGUT505
SCCWRP0137024			Immature	SGUT505
SCCWRP0137023			Immature	SGUT505
SCCWRP0137022			Immature	SGUT505
SCCWRP0137021			Immature	SGUT505
SCCWRP0137020			Immature	SGUT505
SCCWRP0137019			Immature	SGUT505
SCCWRP0137018			Immature	SGUT505
SCCWRP0137017			Immature	SGUT505
SCCWRP0137016			Immature	SGUT505
SCCWRP0137015			Immature	SGUT505
SCCWRP0137014			Immature	SGUT505
SCCWRP0137013			Immature	SGUT505
SCCWRP0137012			Immature	SGUT505
SCCWRP0137011			Immature	SGUT505
SCCWRP0137010			Immature	SGUT505
SCCWRP0137009			Immature	SGUT505
SCCWRP0137008			Immature	SGUT505
SCCWRP0137007			Immature	SGUT505
SCCWRP0137006			Immature	SGUT505
SCCWRP0137004			Immature	SGUT505
SCCWRP0137003			Immature	SGUT505
SCCWRP0137002			Immature	SGUT505
SCCWRP0137001			Immature	SGUT505
CSUPOBK-0981	M	S	Adult		Blk. Lt. Trap
CSUPOBK-0980	M	S	Adult		Blk. Lt. Trap
CSUPOBK-0979	M	S	Adult		Blk. Lt. Trap
09BBTUS-150		S	Adult		UV sheet
CSUPOBK-0967	F	S	Adult		Blk. Lt. Trap
10DRCAD-024	F	S	Adult		Orange 27|collected into isopropyl|black light trap
10DRCAD-023	M	S	Adult		Orange 26|collected into isopropyl|black light trap
10DRCAD-022	F	S	Adult		Orange 22|collected into isopropyl|black light trap
10DRCAD-020	M	S	Adult		Orange 22|collected into isopropyl|black light trap
08OFCAD-1128	M	S	Adult		UV light, #546 C.R. Nelson, D. Koenig
08OFCAD-1127	M	S	Adult
08OFCAD-1126		S	Adult
08OFCAD-1125		S	Adult
08OFCAD-1124		S	Adult
08OFCAD-1123		S	Adult
08OFCAD-1122		S	Adult
08OFCAD-1121		S	Adult
08OFCAD-1120	F	S	Adult
10DRCAD-021	M	S	Adult		Orange 22|collected into isopropyl|black light trap
CCDB-37929-G12	M	S	Adult
CCDB-37929-G11	M	S	Adult
CCDB-37929-B11	M	S	Adult
CCDB-34606-B08			Immature
CCDB-34606-B07	M	S	Adult
CCDB-34606-B06			Immature
CCDB-34607-G11			Immature
CCDB-34607-G10			Immature
CCDB-34607-G09			Immature
CCDB-34607-G08			Immature
CCDB-34607-G07			Immature
CCDB-34607-G05			Immature
CCDB-34607-G04			Immature
CCDB-34607-G03			Immature
CCDB-34607-G01			Immature
CCDB-34607-F12			Immature
CCDB-34607-F11			Immature
CCDB-34607-F10			Immature
CCDB-34607-F08	M	S	Adult
CCDB-34607-F07	M	S	Adult
CCDB-38818-G11			Immature
CCDB-34607-B11			Immature
CCDB-34607-B10			Immature
CCDB-34607-B09			Immature
CCDB-34607-B08			Immature

## Sheet: Collection Data
Sample ID	Collectors	Collection Date	Country/Ocean	State/Province	Region	Sector	Exact Site	Lat	Lon	Elev
09BBTUS-074	S.McCubbin, K.Perez, A.Borisenko	31-May-2009	United States	Arizona	Yavapai Co.	Clear Creek	chaparral	34.5174	-111.768	998
SCCWRP0137025	B. Isham	18-Jun-2012	United States	California				34.171	-117.888
SCCWRP0137024	B. Isham	18-Jun-2012	United States	California				34.171	-117.888
SCCWRP0137023	B. Isham	18-Jun-2012	United States	California				34.171	-117.888
SCCWRP0137022	B. Isham	18-Jun-2012	United States	California				34.171	-117.888
SCCWRP0137021	B. Isham	18-Jun-2012	United States	California				34.171	-117.888
SCCWRP0137020	B. Isham	18-Jun-2012	United States	California				34.171	-117.888
SCCWRP0137019	B. Isham	18-Jun-2012	United States	California				34.171	-117.888
SCCWRP0137018	B. Isham	18-Jun-2012	United States	California				34.171	-117.888
SCCWRP0137017	B. Isham	18-Jun-2012	United States	California				34.171	-117.888
SCCWRP0137016	B. Isham	18-Jun-2012	United States	California				34.171	-117.888
SCCWRP0137015	B. Isham	18-Jun-2012	United States	California				34.171	-117.888
SCCWRP0137014	B. Isham	18-Jun-2012	United States	California				34.171	-117.888
SCCWRP0137013	B. Isham	18-Jun-2012	United States	California				34.171	-117.888
SCCWRP0137012	B. Isham	18-Jun-2012	United States	California				34.171	-117.888
SCCWRP0137011	B. Isham	18-Jun-2012	United States	California				34.171	-117.888
SCCWRP0137010	B. Isham	18-Jun-2012	United States	California				34.171	-117.888
SCCWRP0137009	B. Isham	18-Jun-2012	United States	California				34.171	-117.888
SCCWRP0137008	B. Isham	18-Jun-2012	United States	California				34.171	-117.888
SCCWRP0137007	B. Isham	18-Jun-2012	United States	California				34.171	-117.888
SCCWRP0137006	B. Isham	18-Jun-2012	United States	California				34.171	-117.888
SCCWRP0137004	B. Isham	18-Jun-2012	United States	California				34.171	-117.888
SCCWRP0137003	B. Isham	18-Jun-2012	United States	California				34.171	-117.888
SCCWRP0137002	B. Isham	18-Jun-2012	United States	California				34.171	-117.888
SCCWRP0137001	B. Isham	18-Jun-2012	United States	California				34.171	-117.888
CSUPOBK-0981	J.S. Nordin	08-Jun-1999	United States	Colorado	Mesa Co.	John Brown Canyon	Gulley S. of Gateway			1524
CSUPOBK-0980	J.S. Nordin	08-Jun-1999	United States	Colorado	Mesa Co.	John Brown Canyon	Gulley S. of Gateway			1524
CSUPOBK-0979	J.S. Nordin	08-Jun-1999	United States	Colorado	Mesa Co.	John Brown Canyon	Gulley S. of Gateway			1524
09BBTUS-150	S.McCubbin, K.Perez, A.Borisenko	31-May-2009	United States	Arizona	Yavapai Co.	Willow Creek Reservoir, 3 km NE Prescott	lakeshore bluffs	34.6093	-112.437	1570
CSUPOBK-0967	J.S. Nordin	08-Jun-1999	United States	Colorado	Mesa Co.	John Brown Canyon	Gulley S. of Gateway			1524
10DRCAD-024	Dean W. Blinn	15-Jul-2009	United States	Washington	Whatcom Co.		Canyon Creek on Mosquito Creek Road
10DRCAD-023	Dean W. Blinn	15-Jul-2009	United States	Washington	Whatcom Co.		Canyon Creek on Mosquito Creek Road
10DRCAD-022	Dean W. Blinn	18-Aug-2009	United States	Washington	Whatcom Co.		Small tributary to west side of Nooksack falls Road (FS33)
10DRCAD-020	Dean W. Blinn	18-Aug-2009	United States	Washington	Whatcom Co.		Small tributary to west side of Nooksack falls Road (FS33)
08OFCAD-1128	J. Gelhaus	27-May-1992	United States	New Mexico	Eddy Co.	Guadalupe Mtns.	Sitting Bull Falls, 79 km SW Carlsbad			1402
08OFCAD-1127	J. Gelhaus	05-Apr-1993	United States	Texas	Brewster Co.	Big Bend Nat. Pk.	Windows Cr.
08OFCAD-1126	C. M. Flint, O. S. Flint Jr.	25-Jul-2001	United States	New Mexico	Grant Co.	Jct. Rt 15 & 35	Sapillo Cr	33.04	-108.217
08OFCAD-1125	C. M. Flint, O. S. Flint Jr.	25-Jul-2001	United States	New Mexico	Grant Co.	Jct. Rt 15 & 35	Sapillo Cr	33.04	-108.217
08OFCAD-1124	C. M. Flint, O. S. Flint Jr.	25-Jul-2001	United States	New Mexico	Grant Co.	Jct. Rt 15 & 35	Sapillo Cr	33.04	-108.217
08OFCAD-1123	C. M. Flint, O. S. Flint Jr.	13-Aug-1995	United States	Arizona	Apache Co.	Little Colorado R.	Greer	34.0167	-109.45
08OFCAD-1122	C. M. Flint, O. S. Flint Jr.	13-Aug-1995	United States	Arizona	Apache Co.	Little Colorado R.	Greer	34.0167	-109.45
08OFCAD-1121	C. M. Flint, O. S. Flint Jr.	13-Aug-1995	United States	Arizona	Apache Co.	Little Colorado R.	Greer	34.0167	-109.45
08OFCAD-1120	C. M. Flint, O. S. Flint Jr.	18-Jul-2001	United States	Arizona	Cochise Co.		Leslie Canyon N.W.R.	31.595	-109.51
10DRCAD-021	Dean W. Blinn	18-Aug-2009	United States	Washington	Whatcom Co.		Small tributary to west side of Nooksack falls Road (FS33)
CCDB-37929-G12	W. Gerth	15-Aug-2018	United States	Oregon	Lane Co.		H.J. Andrews Experimental Forest Watershed 2 (small), perennial stream	44.2145	-122.249	488
CCDB-37929-G11	G. Courtney	07-Aug-2018	United States	Oregon	Lane Co.		Mona Creek above FS road 1510	44.2183	-122.293	793
CCDB-37929-B11	Aquatic Biology Associates, Inc.	01-Aug-2019	United States	Washington	Clallam Co.		Quileute Tribe, Bear Creek Rm. 5.8
CCDB-34606-B08		26-Jun-2019	United States	California	Humboldt Co.		Upper Tectah Creek
CCDB-34606-B07	Aquatic Biology Associates, Inc.	01-Aug-2019	United States	Washington	Clallam Co.		Quileute Tribe, Bear Creek Rm. 5.8
CCDB-34606-B06	W.J. Gerth	22-Jul-2020	United States	Oregon	Lane Co.		South Fork Mckenzie River	44.1577	-122.283
CCDB-34607-G11	Aquatic Biology Associates, Inc.	18-Jul-2013	United States	California			Tahoe Regional Planning Agency, McKinney Creek
CCDB-34607-G10	Aquatic Biology Associates, Inc.	12-Sep-2011	United States	New Mexico	Taos Pueblo		Taos Pueblo Environmental Office, Rio Lucero at Highway 64
CCDB-34607-G09	Aquatic Biology Associates, Inc.	06-Oct-2012	United States	Oregon	Douglas Co.		Umpqua National Forest biomonitoring sites, Slide Creek
CCDB-34607-G08	Aquatic Biology Associates, Inc.	08-Oct-2015	United States	Oregon	Douglas Co.		Umpqua National Forest biomonitoring sites, Upper Cavitt Creek (margin)
CCDB-34607-G07	Aquatic Biology Associates, Inc.	04-Oct-2012	United States	Oregon	Douglas Co.		Umpqua National Forest biomonitoring sites
CCDB-34607-G05	Aquatic Biology Associates, Inc.	06-Oct-2012	United States	Oregon	Douglas Co.		Umpqua National Forest biomonitoring sites
CCDB-34607-G04	R. Wisseman	09-May-2017	United States	Oregon	Hood River Co.		Cabin Creek below falls and above bike path	45.6872	-121.697	60
CCDB-34607-G03	R. Wisseman	16-May-2015	United States	Oregon	Multnomah Co.		Eagle Creek, Columbia River Gorge National Scenic Area	45.6363	-121.92	76
CCDB-34607-G01	Aquatic Biology Associates, Inc.	12-Sep-2012	United States	New Mexico	Taos Pueblo		Rio Pueblo
CCDB-34607-F12	Aquatic Biology Associates, Inc.	04-Oct-2010	United States	New Mexico	Taos Pueblo		Taos Pueblo Environmental Office, Rio Lucero Site 16
CCDB-34607-F11	R. Wisseman	15-May-2015	United States	Oregon	Multnomah Co.		Ruckel Creek, Columbia River Gorge National Scenic Area	45.645	-121.918	60
CCDB-34607-F10	Aquatic Biology Associates, Inc.	21-Jul-2010	United States	California			Echo Creek, Tahoe Regional Planning Agency
CCDB-34607-F08	W. Gerth	15-Aug-2018	United States	Oregon	Lane Co.		H.J. Andrews Experimental Forest Watershed 2 (small), perennial stream	44.2145	-122.249	488
CCDB-34607-F07	G. Courtney	07-Aug-2018	United States	Oregon	Lane Co.		Mona Creek above FS road 1510	44.2183	-122.293	793
CCDB-38818-G11	D.E. Ruiter	01-Jul-2008	United States	Washington	Whatcom County		small stream at Mosquito Lake Road Bridge # 142	48.7443	-122.124
CCDB-34607-B11	Aquatic Biology Associates, Inc.	26-Aug-2014	United States	Washington			Mt. Mt. Ranier National Park, Blue Lake
CCDB-34607-B10	Aquatic Biology Associates, Inc.	07-Oct-2019	United States	Oregon	Lane Co.		McKenzie River side-channel restoration
CCDB-34607-B09	R. Wisseman	10-Jun-2015	United States	Oregon	Multnomah Co.		Columbia River Gorge Scenic Area; Oneonta Cr.	45.4848	-122.073	193
CCDB-34607-B08	R. Cantrell	11-Aug-2019	United States	Wyoming			Gibon River above Virginia Cascade
