# Supplementary material for: Associating life stages and sexes of Nearctic Polycentropus Curtis, 1835 (Trichoptera: Polycentropodidae) using mitochondrial DNA barcoding
Source: Ecol Evol. 2022 Mar 24;12(3):e8741. doi: 10.1002/ece3.8741 (PMC8948071; doi:10.1002/ece3.8741)
Supplement: Supplementary file 5 — Supplementary Material [file ECE3-12-e8741-s002.xlsx]

## Sheet: Voucher Info
Sample ID	Field ID	Museum ID	Collection Code	Institution Storing
08OFCAD-1100	08OFCAD-1100			Smithsonian Institution
07-17PKS-0474	07-17PKS-0474	MACA-48071551		University of Tennessee, Knoxville
08OFCAD-1154	08OFCAD-1154			Smithsonian Institution
08OFCAD-1152	08OFCAD-1152			Smithsonian Institution
07-17PKS-0577	07-17PKS-0577	BLRI-29143131		University of Tennessee, Knoxville
07-17PKS-0821	07-17PKS-0821	07-17PKS-0821		University of Tennessee, Knoxville
07-17PKS-0504	07-17PKS-0504	MACA-5451471		University of Tennessee, Knoxville
CCDB-34606-H08		MACA 52606	CCDB-34606-H08	Mammoth Cave National Park
CCDB-34607-H11		CUGA 4851	CCDB-34607-H11	Cumberland Gap National Historical Park
CCDB-34606-G11		CUGA 4588	CCDB-34606-G11	Cumberland Gap National Historical Park
CCDB-34606-G10		CUGA 4588	CCDB-34606-G10	Cumberland Gap National Historical Park
CCDB-34606-G09		CUGA 4588	CCDB-34606-G09	Cumberland Gap National Historical Park
CCDB-34606-G07		FAMU	CCDB-34606-G07	Florida Agricultural and Mechanical University
CCDB-34606-G06		FAMU	CCDB-34606-G06	Florida Agricultural and Mechanical University
CCDB-34606-F04		FAMU	CCDB-34606-F04	Florida Agricultural and Mechanical University
CCDB-34606-F03		FAMU	CCDB-34606-F03	Florida Agricultural and Mechanical University
CCDB-34606-E12		FAMU	CCDB-34606-E12	Florida Agricultural and Mechanical University
CCDB-34606-E11		FAMU	CCDB-34606-E11	Florida Agricultural and Mechanical University
CCDB-34606-E10		FAMU	CCDB-34606-E10	Florida Agricultural and Mechanical University
CCDB-34606-E07		FAMU	CCDB-34606-E07	Florida Agricultural and Mechanical University
CCDB-34606-E06		FAMU	CCDB-34606-E06	Florida Agricultural and Mechanical University
CCDB-34606-E03		FAMU	CCDB-34606-E03	Florida Agricultural and Mechanical University
CCDB-34606-E02		FAMU	CCDB-34606-E02	Florida Agricultural and Mechanical University
CCDB-34606-D12		FAMU	CCDB-34606-D12	Florida Agricultural and Mechanical University
CCDB-34606-D09		FAMU	CCDB-34606-D09	Florida Agricultural and Mechanical University
CCDB-34606-D07		FAMU	CCDB-34606-D07	Florida Agricultural and Mechanical University
CCDB-34606-D06		FAMU	CCDB-34606-D06	Florida Agricultural and Mechanical University
CCDB-34606-D05		CUAC000088821	CCDB-34606-D05	Clemson University, Arthropod Collection
CCDB-34606-D01		FAMU	CCDB-34606-D01	Florida Agricultural and Mechanical University
CCDB-34606-C10		CUAC000088817	CCDB-34606-C10	Clemson University, Arthropod Collection
CCDB-34606-C09		CUAC000088819	CCDB-34606-C09	Clemson University, Arthropod Collection
CCDB-34606-B11		FAMU	CCDB-34606-B11	Florida Agricultural and Mechanical University
CCDB-34606-B01		BLRI 21955	CCDB-34606-B01	Blue Ridge Parkway
CCDB-34606-A12		BLRI 25619	CCDB-34606-A12	Blue Ridge Parkway
CCDB-34606-A10		BLRI 21962	CCDB-34606-A10	Blue Ridge Parkway
CCDB-34606-A09		BLRI 23487	CCDB-34606-A09	Blue Ridge Parkway
CCDB-34606-A08		CUAC000093025	CCDB-34606-A08	Clemson University, Arthropod Collection
CCDB-34606-A07		CUAC000093253	CCDB-34606-A07	Clemson University, Arthropod Collection
CCDB-34606-A02		FAMU	CCDB-34606-A02	Florida Agricultural and Mechanical University
CCDB-34606-A01		FAMU	CCDB-34606-A01	Florida Agricultural and Mechanical University
CCDB-34607-H05		CEI 7670	CCDB-34607-H05	Cole Ecological, Inc.
CCDB-38818-H10		BYU	CCDB-38818-H10	Brigham Young University, Monte L. Bean Museum of Life Science
CCDB-38818-H05		BYU	CCDB-38818-H05	Brigham Young University, Monte L. Bean Museum of Life Science
CCDB-38818-H04		BYU	CCDB-38818-H04	Brigham Young University, Monte L. Bean Museum of Life Science
CCDB-38818-F06		FAMU	CCDB-38818-F06	Florida Agricultural and Mechanical University
CCDB-38818-F05		FAMU	CCDB-38818-F05	Florida Agricultural and Mechanical University
CCDB-38818-F04		FAMU	CCDB-38818-F04	Florida Agricultural and Mechanical University
CCDB-38818-F03		FAMU	CCDB-38818-F03	Florida Agricultural and Mechanical University
CCDB-38818-F02		FAMU	CCDB-38818-F02	Florida Agricultural and Mechanical University
CCDB-38818-E04		FAMU	CCDB-38818-E04	Florida Agricultural and Mechanical University
CCDB-38818-E03		FAMU	CCDB-38818-E03	Florida Agricultural and Mechanical University
CCDB-38818-D07		FAMU	CCDB-38818-D07	Florida Agricultural and Mechanical University
CCDB-38818-D06		FAMU	CCDB-38818-D06	Florida Agricultural and Mechanical University
CCDB-38818-D05		FAMU	CCDB-38818-D05	Florida Agricultural and Mechanical University
CCDB-38818-D04		FAMU	CCDB-38818-D04	Florida Agricultural and Mechanical University
CCDB-38818-C06		FAMU	CCDB-38818-C06	Florida Agricultural and Mechanical University
CCDB-38818-C05		FAMU	CCDB-38818-C05	Florida Agricultural and Mechanical University
CCDB-38818-C01		FAMU	CCDB-38818-C01	Florida Agricultural and Mechanical University
CCDB-38818-B12		FAMU	CCDB-38818-B12	Florida Agricultural and Mechanical University
CCDB-38818-B11		FAMU	CCDB-38818-B11	Florida Agricultural and Mechanical University
CCDB-38818-B08		FAMU	CCDB-38818-B08	Florida Agricultural and Mechanical University
CCDB-38818-B07		FAMU	CCDB-38818-B07	Florida Agricultural and Mechanical University
CCDB-38818-B06		FAMU	CCDB-38818-B06	Florida Agricultural and Mechanical University
CCDB-38818-B05		FAMU	CCDB-38818-B05	Florida Agricultural and Mechanical University
CCDB-38818-B04		FAMU	CCDB-38818-B04	Florida Agricultural and Mechanical University
CCDB-38818-B03		FAMU	CCDB-38818-B03	Florida Agricultural and Mechanical University
CCDB-38818-B02		FAMU	CCDB-38818-B02	Florida Agricultural and Mechanical University
CCDB-38818-A11		FAMU	CCDB-38818-A11	Florida Agricultural and Mechanical University
CCDB-38818-A10		FAMU	CCDB-38818-A10	Florida Agricultural and Mechanical University
CCDB-38818-A05		FAMU	CCDB-38818-A05	Florida Agricultural and Mechanical University
CCDB-38818-A01		FAMU	CCDB-38818-A01	Florida Agricultural and Mechanical University
CCDB-34606-confusus-1	CCDB-34606-confusus-1	FAMU		Florida Agricultural and Mechanical University
CCDB-34606-confusus-2	CCDB-34606-confusus-2	FAMY		Florida Agricultural and Mechanical University
CCDB-34607-E06		BLRI 22827	CCDB-34607-E06	Blue Ridge Parkway
CCDB-34607-E05		BLRI 22764	CCDB-34607-E05	Blue Ridge Parkway
CCDB-34607-E04		BLRI 22764	CCDB-34607-E04	Blue Ridge Parkway
CCDB-34607-E03		BLRI 22764	CCDB-34607-E03	Blue Ridge Parkway
CCDB-34607-D09		FAMU	CCDB-34607-D09	Florida Agricultural and Mechanical University
CCDB-34607-C09		CUAC000107327	CCDB-24607-C09	Clemson University, Arthropod Collection
CCDB-34607-C08		CUAC000107326	CCDB-34607-C08	Clemson University, Arthropod Collection
CCDB-34607-C07		CUAC000107325	CCDB-34607-C07	Clemson University, Arthropod Collection
CCDB-34607-C06		CUAC000107325	CCDB-34607-C06	Clemson University, Arthropod Collection
CCDB-34607-A12		CUAC000107304	CCDB-34607-A12	Clemson University, Arthropod Collection
BIOUG07982-A08	L#12SWRC-0910	BIOUG07982-A08		Centre for Biodiversity Genomics
BIOUG07982-A07	L#12SWRC-0910	BIOUG07982-A07		Centre for Biodiversity Genomics
BIOUG07980-B07	L#12SWRC-1571	BIOUG07980-B07		Centre for Biodiversity Genomics
CCDB-38818-H04		BYU	CCDB-38818-H04	Brigham Young University, Monte L. Bean Museum of Life Science
BIOUG07980-B07	L#12SWRC-1571	BIOUG07980-B07		Centre for Biodiversity Genomics

## Sheet: Taxonomy
Sample ID	Family	Subfamily	Genus	Species	Identifier
08OFCAD-1100	Polycentropodidae	Polycentropodinae	Polycentropus	Polycentropus blicklei	Oliver S. Flint, Jr.
07-17PKS-0474	Polycentropodidae	Polycentropodinae	Polycentropus	Polycentropus elarus	Jason L. Robinson
08OFCAD-1154	Polycentropodidae	Polycentropodinae	Polycentropus	Polycentropus rickeri	Oliver S. Flint, Jr.
08OFCAD-1152	Polycentropodidae	Polycentropodinae	Polycentropus	Polycentropus rickeri	Oliver S. Flint, Jr.
07-17PKS-0577	Polycentropodidae	Polycentropodinae	Polycentropus	Polycentropus blicklei	Jason L. Robinson
07-17PKS-0821	Polycentropodidae	Polycentropodinae	Polycentropus	Polycentropus pentus	Jason L. Robinson
07-17PKS-0504	Polycentropodidae	Polycentropodinae	Polycentropus	Polycentropus elarus	Jason L. Robinson
CCDB-34606-H08	Polycentropodidae	Polycentropodinae	Polycentropus	Polycentropus elarus	Alexander B Orfinger
CCDB-34607-H11	Polycentropodidae	Polycentropodinae	Polycentropus	Polycentropus elarus	Alexander B Orfinger
CCDB-34606-G11	Polycentropodidae	Polycentropodinae	Polycentropus	Polycentropus pentus	Alexander B Orfinger
CCDB-34606-G10	Polycentropodidae	Polycentropodinae	Polycentropus	Polycentropus pentus	Alexander B Orfinger
CCDB-34606-G09	Polycentropodidae	Polycentropodinae	Polycentropus	Polycentropus pentus	Alexander B Orfinger
CCDB-34606-G07	Polycentropodidae	Polycentropodinae	Polycentropus	Polycentropus maculatus	Alexander B Orfinger
CCDB-34606-G06	Polycentropodidae	Polycentropodinae	Polycentropus	Polycentropus chelatus	Alexander B Orfinger
CCDB-34606-F04	Polycentropodidae	Polycentropodinae	Polycentropus	Polycentropus carolinensis	Alexander B Orfinger
CCDB-34606-F03	Polycentropodidae	Polycentropodinae	Polycentropus	Polycentropus colei	Alexander B Orfinger
CCDB-34606-E12	Polycentropodidae	Polycentropodinae	Polycentropus	Polycentropus chelatus	J. K. Moulton
CCDB-34606-E11	Polycentropodidae	Polycentropodinae	Polycentropus	Polycentropus colei	J. K. Moulton
CCDB-34606-E10	Polycentropodidae	Polycentropodinae	Polycentropus	Polycentropus carolinensis	J. K. Moulton
CCDB-34606-E07	Polycentropodidae	Polycentropodinae	Polycentropus	Polycentropus carolinensis	Alexander B Orfinger
CCDB-34606-E06	Polycentropodidae	Polycentropodinae	Polycentropus	Polycentropus colei	Alexander B Orfinger
CCDB-34606-E03	Polycentropodidae	Polycentropodinae	Polycentropus	Polycentropus pentus	J. K. Moulton
CCDB-34606-E02	Polycentropodidae	Polycentropodinae	Polycentropus	Polycentropus maculatus	Alexander B Orfinger
CCDB-34606-D12	Polycentropodidae	Polycentropodinae	Polycentropus	Polycentropus centralis	J. K. Moulton
CCDB-34606-D09	Polycentropodidae	Polycentropodinae	Polycentropus	Polycentropus blicklei	Alexander B Orfinger
CCDB-34606-D07	Polycentropodidae	Polycentropodinae	Polycentropus	Polycentropus confusus	Alexander B Orfinger
CCDB-34606-D06	Polycentropodidae	Polycentropodinae	Polycentropus	Polycentropus confusus	Alexander B Orfinger
CCDB-34606-D05	Polycentropodidae	Polycentropodinae	Polycentropus	Polycentropus carolinensis	Alexander B Orfinger
CCDB-34606-D01	Polycentropodidae	Polycentropodinae	Polycentropus	Polycentropus confusus	Alexander B Orfinger
CCDB-34606-C10	Polycentropodidae	Polycentropodinae	Polycentropus	Polycentropus colei	J. Morse
CCDB-34606-C09	Polycentropodidae	Polycentropodinae	Polycentropus	Polycentropus confusus	Alexander B Orfinger
CCDB-34606-B11	Polycentropodidae	Polycentropodinae	Polycentropus	Polycentropus confusus	Alexander B Orfinger
CCDB-34606-B01	Polycentropodidae	Polycentropodinae	Polycentropus	Polycentropus carolinensis	C. Parker
CCDB-34606-A12	Polycentropodidae	Polycentropodinae	Polycentropus	Polycentropus carolinensis	Alexander B Orfinger
CCDB-34606-A10	Polycentropodidae	Polycentropodinae	Polycentropus	Polycentropus colei	Alexander B Orfinger
CCDB-34606-A09	Polycentropodidae	Polycentropodinae	Polycentropus	Polycentropus carolinensis	Alexander B Orfinger
CCDB-34606-A08	Polycentropodidae	Polycentropodinae	Polycentropus	Polycentropus maculatus	J. Morse
CCDB-34606-A07	Polycentropodidae	Polycentropodinae	Polycentropus	Polycentropus carolinensis	J. Morse
CCDB-34606-A02	Polycentropodidae	Polycentropodinae	Polycentropus	Polycentropus confusus	Alexander B Orfinger
CCDB-34606-A01	Polycentropodidae	Polycentropodinae	Polycentropus	Polycentropus confusus	Alexander B Orfinger
CCDB-34607-H05	Polycentropodidae	Polycentropodinae	Polycentropus	Polycentropus blicklei	Alexander B Orfinger
CCDB-38818-H10	Polycentropodidae	Polycentropodinae	Polycentropus	Polycentropus pentus	David Ruiter
CCDB-38818-H05	Polycentropodidae	Polycentropodinae	Polycentropus	Polycentropus pentus	David Ruiter
CCDB-38818-H04	Polycentropodidae	Polycentropodinae	Polycentropus	Polycentropus elarus	David Ruiter
CCDB-38818-F06	Polycentropodidae	Polycentropodinae	Polycentropus	Polycentropus centralis	Alexander B Orfinger
CCDB-38818-F05	Polycentropodidae	Polycentropodinae	Polycentropus	Polycentropus centralis	Alexander B Orfinger
CCDB-38818-F04	Polycentropodidae	Polycentropodinae	Polycentropus	Polycentropus confusus	Alexander B Orfinger
CCDB-38818-F03	Polycentropodidae	Polycentropodinae	Polycentropus	Polycentropus alabamensis	Alexander B Orfinger
CCDB-38818-F02	Polycentropodidae	Polycentropodinae	Polycentropus	Polycentropus alabamensis	Alexander B Orfinger
CCDB-38818-E04	Polycentropodidae	Polycentropodinae	Polycentropus	Polycentropus confusus	Alexander B Orfinger
CCDB-38818-E03	Polycentropodidae	Polycentropodinae	Polycentropus	Polycentropus confusus	Alexander B Orfinger
CCDB-38818-D07	Polycentropodidae	Polycentropodinae	Polycentropus	Polycentropus alabamensis	Alexander B Orfinger
CCDB-38818-D06	Polycentropodidae	Polycentropodinae	Polycentropus	Polycentropus alabamensis	Alexander B Orfinger
CCDB-38818-D05	Polycentropodidae	Polycentropodinae	Polycentropus	Polycentropus carlsoni	Alexander B Orfinger
CCDB-38818-D04	Polycentropodidae	Polycentropodinae	Polycentropus	Polycentropus confusus	Alexander B Orfinger
CCDB-38818-C06	Polycentropodidae	Polycentropodinae	Polycentropus	Polycentropus confusus	Alexander B Orfinger
CCDB-38818-C05	Polycentropodidae	Polycentropodinae	Polycentropus	Polycentropus confusus	Alexander B Orfinger
CCDB-38818-C01	Polycentropodidae	Polycentropodinae	Polycentropus	Polycentropus confusus	Alexander B Orfinger
CCDB-38818-B12	Polycentropodidae	Polycentropodinae	Polycentropus	Polycentropus confusus	Alexander B Orfinger
CCDB-38818-B11	Polycentropodidae	Polycentropodinae	Polycentropus	Polycentropus confusus	Alexander B Orfinger
CCDB-38818-B08	Polycentropodidae	Polycentropodinae	Polycentropus	Polycentropus confusus	Alexander B Orfinger
CCDB-38818-B07	Polycentropodidae	Polycentropodinae	Polycentropus	Polycentropus confusus	Alexander B Orfinger
CCDB-38818-B06	Polycentropodidae	Polycentropodinae	Polycentropus	Polycentropus confusus	Alexander B Orfinger
CCDB-38818-B05	Polycentropodidae	Polycentropodinae	Polycentropus	Polycentropus alabamensis	Alexander B Orfinger
CCDB-38818-B04	Polycentropodidae	Polycentropodinae	Polycentropus	Polycentropus alabamensis	Alexander B Orfinger
CCDB-38818-B03	Polycentropodidae	Polycentropodinae	Polycentropus	Polycentropus alabamensis	Alexander B Orfinger
CCDB-38818-B02	Polycentropodidae	Polycentropodinae	Polycentropus	Polycentropus confusus	Alexander B Orfinger
CCDB-38818-A11	Polycentropodidae	Polycentropodinae	Polycentropus	Polycentropus confusus	Alexander B Orfinger
CCDB-38818-A10	Polycentropodidae	Polycentropodinae	Polycentropus	Polycentropus confusus	Alexander B Orfinger
CCDB-38818-A05	Polycentropodidae	Polycentropodinae	Polycentropus	Polycentropus blicklei	Alexander B Orfinger
CCDB-38818-A01	Polycentropodidae	Polycentropodinae	Polycentropus	Polycentropus alabamensis	Alexander B Orfinger
CCDB-34606-confusus-1	Polycentropodidae	Polycentropodinae	Polycentropus	Polycentropus confusus	Alexander B Orfinger
CCDB-34606-confusus-2	Polycentropodidae	Polycentropodinae	Polycentropus	Polycentropus confusus	Alexander B Orfinger
CCDB-34607-E06	Polycentropodidae	Polycentropodinae	Polycentropus	Polycentropus rickeri	Alexander B Orfinger
CCDB-34607-E05	Polycentropodidae	Polycentropodinae	Polycentropus	Polycentropus carolinensis	Alexander B Orfinger
CCDB-34607-E04	Polycentropodidae	Polycentropodinae	Polycentropus	Polycentropus carolinensis	Alexander B Orfinger
CCDB-34607-E03	Polycentropodidae	Polycentropodinae	Polycentropus	Polycentropus carolinensis	Alexander B Orfinger
CCDB-34607-D09	Polycentropodidae	Polycentropodinae	Polycentropus	Polycentropus confusus	Alexander B Orfinger
CCDB-34607-C09	Polycentropodidae	Polycentropodinae	Polycentropus	Polycentropus maculatus	Alexander B Orfinger
CCDB-34607-C08	Polycentropodidae	Polycentropodinae	Polycentropus	Polycentropus confusus	Alexander B Orfinger
CCDB-34607-C07	Polycentropodidae	Polycentropodinae	Polycentropus	Polycentropus carlsoni	O. S. Flint
CCDB-34607-C06	Polycentropodidae	Polycentropodinae	Polycentropus	Polycentropus carlsoni	O. S. Flint
CCDB-34607-A12	Polycentropodidae	Polycentropodinae	Polycentropus	Polycentropus carolinensis	Alexander B Orfinger
BIOUG07982-A08	Polycentropodidae	Polycentropodinae	Polycentropus	Polycentropus confusus	Trevor Bringloe
BIOUG07982-A07	Polycentropodidae	Polycentropodinae	Polycentropus	Polycentropus confusus	Trevor Bringloe
BIOUG07980-B07	Polycentropodidae	Polycentropodinae	Polycentropus	Polycentropus elarus	Trevor Bringloe
CCDB-38818-H04	Polycentropodidae	Polycentropodinae	Polycentropus	Polycentropus elarus	David Ruiter
BIOUG07980-B07	Polycentropodidae	Polycentropodinae	Polycentropus	Polycentropus elarus	Trevor Bringloe

## Sheet: Specimen Details
Sample ID	Sex	Reproduction	Life Stage	Extra Info	Notes
08OFCAD-1100	M	S	Adult
07-17PKS-0474	M	S	Adult		07/11/2007
08OFCAD-1154	F	S	Adult
08OFCAD-1152	M	S	Adult		Malaise trap. <p>ID confirmed by Oliver Flint: This is P. rickeri, without doubt. I can not comment on Chuck's specimen. It seems to differ from our 1 specimen of P. colei, but not profoundly. Perhaps they are synonymous, but I would want to see more colei examples.-Jul 6, 2010.</p>
07-17PKS-0577	M	S	Adult		uncertain|13/11/2007
07-17PKS-0821	M	S	Adult
07-17PKS-0504	M	S	Adult		07/11/2007. Originally ID-ed as Polycentropuscarolinensis. Checked 7-v-08 changed Polycentropus elars
CCDB-34606-H08	F	S	Adult
CCDB-34607-H11	F	S	Adult
CCDB-34606-G11			Immature
CCDB-34606-G10			Immature
CCDB-34606-G09			Immature
CCDB-34606-G07	F	S	Adult
CCDB-34606-G06	F	S	Adult
CCDB-34606-F04			Immature
CCDB-34606-F03			Immature		Note: Incorrect photo has been uploaded for this specimen.
CCDB-34606-E12	M	S	Adult
CCDB-34606-E11	M	S	Adult
CCDB-34606-E10	M	S	Adult
CCDB-34606-E07			Immature
CCDB-34606-E06			Immature
CCDB-34606-E03	M	S	Adult
CCDB-34606-E02	M	S	Adult
CCDB-34606-D12	M	S	Adult
CCDB-34606-D09	M	S	Adult
CCDB-34606-D07	M	S	Adult
CCDB-34606-D06	F	S	Adult
CCDB-34606-D05	F	S	Adult
CCDB-34606-D01			Immature
CCDB-34606-C10	M	S	Adult
CCDB-34606-C09			Immature
CCDB-34606-B11	M	S	Adult
CCDB-34606-B01			Immature
CCDB-34606-A12			Immature
CCDB-34606-A10			Immature
CCDB-34606-A09			Immature
CCDB-34606-A08	M	S	Adult
CCDB-34606-A07	M	S	Adult
CCDB-34606-A02			Immature
CCDB-34606-A01			Immature
CCDB-34607-H05			Immature
CCDB-38818-H10	F	S	Adult
CCDB-38818-H05	M	S	Adult
CCDB-38818-H04	M	S	Adult
CCDB-38818-F06			Immature
CCDB-38818-F05			Immature
CCDB-38818-F04			Immature
CCDB-38818-F03			Immature		Smaller than F02
CCDB-38818-F02			Immature		Larger than F03
CCDB-38818-E04	M	S	Adult
CCDB-38818-E03	M	S	Adult
CCDB-38818-D07	M	S	Adult
CCDB-38818-D06	M	S	Adult
CCDB-38818-D05			Immature
CCDB-38818-D04			Immature
CCDB-38818-C06			Immature
CCDB-38818-C05			Immature
CCDB-38818-C01			Immature
CCDB-38818-B12			Immature
CCDB-38818-B11			Immature
CCDB-38818-B08			Immature
CCDB-38818-B07			Immature
CCDB-38818-B06			Immature
CCDB-38818-B05	M	S	Adult
CCDB-38818-B04	M	S	Adult
CCDB-38818-B03	M	S	Adult
CCDB-38818-B02			Immature
CCDB-38818-A11	M	S	Adult
CCDB-38818-A10	M	S	Adult
CCDB-38818-A05	M	S	Adult
CCDB-38818-A01	M	S	Adult
CCDB-34606-confusus-1	F	S	Adult
CCDB-34606-confusus-2	F	S	Adult
CCDB-34607-E06			Immature
CCDB-34607-E05	M	S	Adult
CCDB-34607-E04	M	S	Adult
CCDB-34607-E03	M	S	Adult
CCDB-34607-D09			Immature
CCDB-34607-C09			Immature
CCDB-34607-C08			Immature
CCDB-34607-C07	M	S	Adult
CCDB-34607-C06	M	S	Adult
CCDB-34607-A12	F	S	Adult
BIOUG07982-A08			Immature	130619-SWRC-09-SK3-2	Sunny weather, horseback riding+shooting range in area. Lots of fish present. Present: Coleop, Ephem, Dip, Oligo, Plecop, Odo
BIOUG07982-A07			Immature	130619-SWRC-09-SK3-2	Sunny weather, horseback riding+shooting range in area. Lots of fish present. Present: Coleop, Ephem, Dip, Oligo, Plecop, Odo
CCDB-38818-H04	M	S	Adult
BIOUG07980-B07			Immature	130618-SWRC-06-SK1-1	Warm, humid and cloudy weather. Lots of fallen trees lying in stream and alongside it (runs through forest) Present: plecop, dip, ephem, coleop, odonata

## Sheet: Collection Data
Sample ID	Collectors	Collection Date	Country/Ocean	State/Province	Region	Sector	Exact Site	Lat	Lon	Elev
08OFCAD-1100	O. Flint & R. Hoffman	14-May-2003	United States	Virginia	Franklin Co.	Rt 619, 2 mi SE Snow Creek	Grassy Fork Cr.	36.81	-79.745
07-17PKS-0474	Chuck Parker, Jason Robinson	06-Jun-2007	United States	Kentucky	Edmonson County	Mammoth Cave	Good Spring	37.208	-86.148	218
08OFCAD-1154	W.E. Steiner	21-Jun-1986	United States	North Carolina	Buncombe Co.		4 km SW Black Mtn.
08OFCAD-1152	Oliver S. Flint Jr.	09-Jun-2002	United States	Tennessee	Cocke Co.	GSMNP	Cosby Cr. Amphitheater	35.7533	-83.2067
07-17PKS-0577	Chuck Parker, Jason Robinson	20-Jul-2007	United States	Virginia	Carroll County	Blue Ridge Parkway	Milepost 187.6 L Big Laurel Creek	36.651	-80.516	829
07-17PKS-0821	Jason L Robinson	23-May-2008	United States	Alabama	Jackson County	Skyline Wildlife Management Area	small spring on trail to Walls of Jericho from top parking lot	34.982	-86.0891	310
07-17PKS-0504	Chuck Parker, Jason Robinson	16-Aug-2006	United States	Kentucky	Edmonson County	Mammoth Cave	Three Springs	37.194	-86.083	221
CCDB-34606-H08	J. Robinson and C. Parker	16-Aug-2006	United States	Kentucky	Edmonson Co.		Three Springs area off Flint Ridge Road			221
CCDB-34607-H11	M. Geraghty and C. Parker	19-Jul-2006	United States	Kentucky	Bell Co.		Martins Fork, Cumberland River downstream of upper bog			735
CCDB-34606-G11	J. Robinson	04-Apr-2007	United States	Kentucky	Bell Co.		CUGA headwaters of Shilalah Creek
CCDB-34606-G10	J. Robinson	04-Apr-2007	United States	Kentucky	Bell Co.		CUGA headwaters of Shilalah Creek
CCDB-34606-G09	J. Robinson	04-Apr-2007	United States	Kentucky	Bell Co.		CUGA headwaters of Shilalah Creek
CCDB-34606-G07	J.K. Moulton	10-May-2006	United States	Tennessee	Morgan Co.		Crooked Fork at Petros At. 116
CCDB-34606-G06	J.K. Moulton	08-May-2006	United States	Tennessee	Morgan Co.		Crooked Fork at Petros Rt. 116
CCDB-34606-F04	J.K. Moulton	17-Aug-2005	United States	North Carolina	Transylvania Co.		Devil`s Couthouse at Blue Ridge Parkway in pool
CCDB-34606-F03	J.K. Moulton	17-Aug-2005	United States	North Carolina	Transylvania Co.		Devil`s Couthouse at Blue Ridge Parkway in pool
CCDB-34606-E12	J.K. Moulton	20-May-2006	United States	Tennessee	Morgan Co.		Crooked Fork East Petros Rt. 116
CCDB-34606-E11	J.K. Moulton	30-Jul-2006	United States	North Carolina	Haywood Co.		Stream crossing Blue Ridge Parkway at at Woodfin and W/R Knob
CCDB-34606-E10	J.K. Moulton	25-May-2005	United States	Virginia	Grayson Co.		Rivulet at Meadow Beach Rd.
CCDB-34606-E07	J.K. Moulton	17-Aug-2005	United States	North Carolina	Transylvania Co.		Devil`s Couthouse at Blue Ridge Parkway
CCDB-34606-E06	J.K. Moulton	17-Aug-2005	United States	North Carolina	Transylvania Co.		Devil`s Couthouse at Blue Ridge Parkway
CCDB-34606-E03	J.K. Moulton	08-May-2007	United States	Kentucky	Franklin Co.		Camp Pleasant unnamed tributary
CCDB-34606-E02	J.K. Moulton	10-May-2006	United States	Tennessee	Morgan Co.		Crooked Fork at Petros Rt. 116
CCDB-34606-D12	J.K. Moulton and M. Floyd	28-May-2006	United States	Kentucky	Marion Co.		Salt Lick Creek
CCDB-34606-D09	A. Orfinger and J.K. Moulton	14-Oct-2019	United States	Tennessee	Knox Co.		Powell, Fowler Springs Branch at Belle Campground Rd.	36.0489	-84.0688
CCDB-34606-D07	A. Orfinger and J.K. Moulton	14-Oct-2019	United States	Tennessee	Knox Co.		Powell, Fowler Springs Branch at Belle Campground Rd.	36.0489	-84.0688
CCDB-34606-D06	J. Morse	31-Jul-2019	United States	Georgia	Georgia/South Carolina, Rabun/Oconee Cos.		Chattooga River at route 28, 24 km south of Highlands, NC	34.9194	-83.1686	478
CCDB-34606-D05	M. Floyd and J. Morse	19-Jun-2019	United States	North Carolina	Macon Co.		Ravenel Lake at Highlands Biological Station	35.054	-83.1897	1250
CCDB-34606-D01	K. Hecke	31-Jul-2019	United States	Georgia	Georgia/South Carolina, Rabun/Oconee Cos.		Chattooga River at route 28, 24 km south of Highlands, NC	34.9194	-83.1686	478
CCDB-34606-C10	M. Floyd	20-Jun-2019	United States	North Carolina	Macon Co.		Ravenel Lake at Highlands Biological Station	35.054	-83.1897	1250
CCDB-34606-C09	B. Schmidt	19-Jun-2019	United States	Georgia	Georgia/South Carolina, Rabun/Oconee Cos.		Chattooga River at route 28, 24 km south of Highlands, NC	34.9193	-83.1688	770
CCDB-34606-B11	A. Orfinger and A. Perilla	06-Jun-2020	United States	Tennessee	Knox Co.		Powell, Fowler Springs Branch at Belle Campground Rd.	36.0489	-84.0688
CCDB-34606-B01	J. Robinson and C. Parker	29-Mar-2007	United States	North Carolina	Watauguga Co.		spring seep below spring house, Moses H. Cone Estate			1146
CCDB-34606-A12	J. Robinson and C. Parker	17-Jul-2007	United States	Virginia	August Co.		spring at Dripping Rock pullout at MP 009.7, left
CCDB-34606-A10	J. Robinson and C. Parker	27-Mar-2007	United States	North Carolina	Haywood Co.		Pool at base of roadcut seep at MP 422.5, Parkway left			1660
CCDB-34606-A09	J. Robinson and C. Parker	02-May-2007	United States	North Carolina	Buncombe Co.		seep uphill of Blue Ridge Parkway			1225
CCDB-34606-A08	J. Morse	06-Jun-2019	United States	North Carolina	Jackson Co.		Balsam Mountain Preserve; S. Fork Sugarloaf Creek	35.3714	-83.1098	1180
CCDB-34606-A07	J. Morse	22-Jul-2019	United States	North Carolina	Jackson Co.		Balsam Mountain Preserve; S. Fork Sugarloaf Creek	35.3714	-83.1098	1180
CCDB-34606-A02	N. Macelko	26-Apr-2020	United States	Pennsylvania	Montgomery Co.		Pennypack Creek	40.1376	-75.074
CCDB-34606-A01	N. Macelko	14-Jun-2020	United States	Pennsylvania	Bucks Co.		Mill Creek	40.1671	-75.0021
CCDB-34607-H05	M. Cole	03-Apr-2018	United States	Maryland			SR-01-18
CCDB-38818-H10	R.J. Lavigne	22-Jul-1982	United States	Wyoming	Crook County
CCDB-38818-H05	D. Smith	21-May-2007	United States	West Virginia	Hardy County		3 miles northeast of Mathias	38.55	-78.49
CCDB-38818-H04	D. Smith	27-Jun-2007	United States	West Virginia	Hardy County		3 miles northeast of Mathias	38.55	-78.49
CCDB-38818-F06	D.E. Bowles	28-Mar-2021	United States	Arkansas	Newton County		Davis Creek at Mt. Hersey	36.0101	-92.9555
CCDB-38818-F05	D.E. Bowles	28-Mar-2021	United States	Arkansas	Newton County		Davis Creek at Mt. Hersey	36.0101	-92.9555
CCDB-38818-F04	D.E. Bowles	15-Mar-2021	United States	Missouri	Stone County		Wire Road Conservation Area, Crane Creek	36.9255	-93.5905
CCDB-38818-F03	B.J. Dinkins	07-Sep-2020	United States	Alabama	Morgan County		Spring outside of Curry Cave
CCDB-38818-F02	B.J. Dinkins	07-Sep-2020	United States	Alabama	Morgan County		Spring outside of Curry Cave
CCDB-38818-E04	A. Orfinger	17-May-2021	United States	Alabama	Fayette County		Confluence of Flat Creek and Cedar Creek	33.63	-87.6014
CCDB-38818-E03	A. Orfinger	17-May-2021	United States	Alabama	Fayette County		Confluence of Flat Creek and Cedar Creek	33.63	-87.6014
CCDB-38818-D07	B. Dinkins	20-Sep-2020	United States	Alabama	Morgan County		Hughes Creek
CCDB-38818-D06	B. Dinkins	20-Sep-2020	United States	Alabama	Morgan County		Hughes Creek
CCDB-38818-D05	N. Macelko	24-Oct-2020	United States	Pennsylvania	Philadelphia County		Tributary of Wissahickon Creek at seep crossing trail	40.0439	-75.2155
CCDB-38818-D04	N. Macelko	10-Jan-2021	United States	Pennsylvania			Pickering Creek
CCDB-38818-C06	N. Macelko	01-May-2021	United States	Pennsylvania	Northampton County		Bush Kill Creek	40.7414	-75.2482
CCDB-38818-C05	A. Orfinger	17-Apr-2021	United States	Alabama	Lawrence County		Hubbard Creek below Kinlock Falls	34.3088	-87.5019
CCDB-38818-C01	N. Macelko	01-May-2021	United States	Pennsylvania	Northampton County		Bush Kill Creek	40.7291	-75.2474
CCDB-38818-B12	N. Macelko	01-May-2021	United States	Pennsylvania	Northampton County		Bush Kill Creek	40.7031	-75.2491
CCDB-38818-B11	N. Macelko	13-Apr-2021	United States	Pennsylvania	Chester County		Valley Creek West	40.0298	-75.6223
CCDB-38818-B08	N. Macelko	13-Apr-2021	United States	Pennsylvania	Chester County		Valley Creek West	40.0298	-75.6223
CCDB-38818-B07	N. Macelko	13-Apr-2021	United States	Pennsylvania	Chester County		Valley Creek West	40.0298	-75.6223
CCDB-38818-B06	N. Macelko	13-Apr-2021	United States	Pennsylvania	Chester County		Valley Creek West	40.0298	-75.6223
CCDB-38818-B05	A. Orfinger	03-May-2021	United States	Alabama	Fayette County		Wallace Branch at headwaters	33.6291	-87.5211
CCDB-38818-B04	A. Orfinger	03-May-2021	United States	Alabama	Fayette County		Wallace Branch at headwaters	33.6291	-87.5211
CCDB-38818-B03	A. Orfinger	03-May-2021	United States	Alabama	Fayette County		Wallace Branch at headwaters	33.6291	-87.5211
CCDB-38818-B02	N. Macelko	02-May-2021	United States	Pennsylvania	Centre County		Spring Creek	40.8809	-77.7935
CCDB-38818-A11	A. Orfinger	03-May-2021	United States	Alabama	Fayette County		Little Tyro Creek	33.5891	-87.4964
CCDB-38818-A10	A. Orfinger	03-May-2021	United States	Alabama	Fayette County		Little Tyro Creek	33.5891	-87.4964
CCDB-38818-A05	A. Orfinger, A. Perilla	06-Jun-2020	United States	Tennessee	Knox Co.		Powell, Fowler Springs Branch at Belle Campground Rd.	36.0489	-84.0688
CCDB-38818-A01	A. Orfinger	03-May-2021	United States	Alabama	Fayette County		Little Tyro Creek	33.5891	-87.4964
CCDB-34606-confusus-1	J.K. Moulton		United States	Tennessee	Knox County		Fowler Spring Branch, first-order tributary to Beaver Creek, Bell Campground Rd., 0.3 km N of jct. with W. Brushy Valley Dr.	36.0489	-84.068	277
CCDB-34606-confusus-2	J.K. Moulton		United States	Tennessee			Fowler Spring Branch, first-order tributary to Beaver Creek, Bell Campground Rd., 0.3 km N of jct. with W. Brushy Valley Dr.	36.0489	-84.068	277
CCDB-34607-E06	J. Robinson and C. Parker	21-Oct-2006	United States	North Carolina	Buncombe Co.		small seep run at MP 357.6, Parkway right			1691
CCDB-34607-E05	M. Geraghty and C. Parker	08-Jun-2006	United States	Virginia	Bedford Co.		outflow Abbot Lake in Peaks of Otter Picnic Area, upstream entrance road			730
CCDB-34607-E04	M. Geraghty and C. Parker	08-Jun-2006	United States	Virginia	Bedford Co.		outflow Abbot Lake in Peaks of Otter Picnic Area, upstream entrance road			730
CCDB-34607-E03	M. Geraghty and C. Parker	08-Jun-2006	United States	Virginia	Bedford Co.		outflow Abbot Lake in Peaks of Otter Picnic Area, upstream entrance road			730
CCDB-34607-D09	R.W. Smith	21-Aug-2019	United States	North Carolina	Haywood Co.		Pigeon River	35.7338	-83.0252
CCDB-34607-C09	R.L. Heth	23-Jul-2018	United States	North Carolina	Macon Co.		E Fk Overflow Cr.	35.0179	-83.2451	790
CCDB-34607-C08	C.M. Slack	25-Aug-2009	United States	South Carolina	Pickens Co.		Wildcat Creek	34.7533	-82.8324
CCDB-34607-C07	O.S. Flint	01-Jun-2008	United States	Virginia	Fairfax Co.		Gulch Stream
CCDB-34607-C06	O.S. Flint	01-Jun-2008	United States	Virginia	Fairfax Co.		Gulch Stream
CCDB-34607-A12	J.C Morse	13-Jul-2013	United States	North Carolina	Jackson Co.		Balsam Mountain Preserve; S. Fork Sugarloaf Creek	35.3714	-83.1098	1180
BIOUG07982-A08	T. Bringloe, V. Harvey, S. Ripley, K. Rondollo	19-Jun-2013	United States	Pennsylvania	Southern Counties	Philadelphia, Birch Run, off 5 point road	Stream	39.929	-75.861	163
BIOUG07982-A07	T. Bringloe, V. Harvey, S. Ripley, K. Rondollo	19-Jun-2013	United States	Pennsylvania	Southern Counties	Philadelphia, Birch Run, off 5 point road	Stream	39.929	-75.861	163
BIOUG07980-B07	T. Bringloe, V. Harvey, S. Ripley, K. Rondollo	18-Jun-2013	United States	Pennsylvania	Southern Counties	Philadelphia, Rattling Run	Stream	40.584	-76.017	171
CCDB-38818-H04	D. Smith	27-Jun-2007	United States	West Virginia	Hardy County		3 miles northeast of Mathias	38.55	-78.49
BIOUG07980-B07	T. Bringloe, V. Harvey, S. Ripley, K. Rondollo	18-Jun-2013	United States	Pennsylvania	Southern Counties	Philadelphia, Rattling Run	Stream	40.584	-76.017	171
